# Supplementary material for: An angiogenesis-related three-long non-coding ribonucleic acid signature predicts the immune landscape and prognosis in hepatocellular carcinoma
Source: Heliyon. 2023 Feb 23;9(3):e13989. doi: 10.1016/j.heliyon.2023.e13989 (PMC9982620; doi:10.1016/j.heliyon.2023.e13989)
Supplement: Appendix_spl_1-16_spl_ [file mmc1.xls]

## Sheet: Table S1
Table S1: 36 angiogenesis-associated genes in this study.
Gene	Type
APOH	Angiogenesis
APP	Angiogenesis
CCND2	Angiogenesis
COL3A1	Angiogenesis
COL5A2	Angiogenesis
CXCL6	Angiogenesis
FGFR1	Angiogenesis
FSTL1	Angiogenesis
ITGAV	Angiogenesis
JAG1	Angiogenesis
JAG2	Angiogenesis
KCNJ8	Angiogenesis
LPL	Angiogenesis
LRPAP1	Angiogenesis
LUM	Angiogenesis
MSX1	Angiogenesis
NRP1	Angiogenesis
OLR1	Angiogenesis
PDGFA	Angiogenesis
PF4	Angiogenesis
PGLYRP1	Angiogenesis
POSTN	Angiogenesis
PRG2	Angiogenesis
PTK2	Angiogenesis
S100A4	Angiogenesis
SERPINA5	Angiogenesis
SLCO2A1	Angiogenesis
SPP1	Angiogenesis
STC1	Angiogenesis
THBD	Angiogenesis
TIMP1	Angiogenesis
TNFRSF21	Angiogenesis
VAV2	Angiogenesis
VCAN	Angiogenesis
VEGFA	Angiogenesis
VTN	Angiogenesis

## Sheet: Appendix 1
Appendix 1. Co-expression data of angiogenesis-associated genes and related lncRNAs
AAG	lncRNA	cor	pvalue	Regulation
JAG2	AP007216.2	0.414021	6.37886e-17	postive
APP	AC004540.2	0.434275	1.23599e-18	postive
COL3A1	AC026369.3	0.438432	5.32111e-19	postive
TNFRSF21	AC007406.4	0.41794	3.03596e-17	postive
JAG1	AC007406.4	0.445397	1.26284e-19	postive
NRP1	AC007406.4	0.443724	1.78956e-19	postive
FGFR1	AL354836.1	0.447308	8.46163e-20	postive
TNFRSF21	AL354836.1	0.585193	9.58363e-36	postive
CCND2	AL354836.1	0.448211	6.99633e-20	postive
ITGAV	AL354836.1	0.444362	1.56692e-19	postive
JAG1	AL354836.1	0.48088	4.86491e-23	postive
NRP1	AL354836.1	0.543399	4.06728e-30	postive
JAG2	AL354836.1	0.44139	2.90057e-19	postive
JAG1	AL591895.1	0.446355	1.0335e-19	postive
VEGFA	AL683813.1	0.437041	7.06312e-19	postive
LUM	RRN3P2	0.467912	9.57827e-22	postive
PTK2	ERICD	0.420609	1.82097e-17	postive
TIMP1	NUP50-DT	0.434217	1.2505e-18	postive
THBD	AC008050.1	0.462531	3.17915e-21	postive
SLCO2A1	AC008050.1	0.452347	2.90813e-20	postive
LUM	AC008050.1	0.436853	7.33777e-19	postive
CCND2	PCOTH	0.423177	1.1086e-17	postive
CCND2	AC018529.1	0.414389	5.95246e-17	postive
PTK2	ZNF252P-AS1	0.523285	1.11687e-27	postive
TNFRSF21	AC011476.3	0.468682	8.0533e-22	postive
APP	AC011476.3	0.489316	6.53163e-24	postive
JAG2	AC011476.3	0.489203	6.71285e-24	postive
TNFRSF21	AC016866.1	0.469196	7.17105e-22	postive
ITGAV	AC016866.1	0.49258	2.95852e-24	postive
JAG2	AC016866.1	0.520539	2.33631e-27	postive
TNFRSF21	AL050309.1	0.575974	1.96268e-34	postive
JAG1	AL050309.1	0.615719	2.11753e-40	postive
SPP1	AL050309.1	0.436602	7.72128e-19	postive
NRP1	AL050309.1	0.434454	1.1921e-18	postive
KCNJ8	AC008549.1	0.429352	3.30349e-18	postive
PF4	LINC01019	0.422919	1.16542e-17	postive
TNFRSF21	AP001107.4	0.459152	6.68192e-21	postive
APP	AP001107.4	0.413478	7.06535e-17	postive
JAG1	AP001107.4	0.593069	6.72544e-37	postive
LUM	AC006369.1	0.440049	3.82169e-19	postive
FGFR1	AC009237.15	0.431347	2.22217e-18	postive
FSTL1	RFX5-AS1	0.53412	5.6852e-29	postive
LPL	RFX5-AS1	0.542088	5.933e-30	postive
CCND2	RFX5-AS1	0.780092	9.17389e-78	postive
JAG1	SNHG1	0.424713	8.22234e-18	postive
S100A4	LINC02481	0.452628	2.73854e-20	postive
TNFRSF21	AL049555.1	0.565005	6.30872e-33	postive
ITGAV	AL049555.1	0.426137	6.22368e-18	postive
JAG2	AL049555.1	0.497733	8.32855e-25	postive
JAG2	AC040970.1	0.474013	2.39482e-22	postive
TNFRSF21	AC005261.1	0.499991	4.74629e-25	postive
JAG1	AC005261.1	0.482317	3.46896e-23	postive
VEGFA	AC021078.1	0.410093	1.32982e-16	postive
ITGAV	AC021078.1	0.432859	1.64266e-18	postive
LPL	AL158212.2	0.412308	8.79839e-17	postive
CCND2	AL158212.2	0.583729	1.55805e-35	postive
VEGFA	NARF-IT1	0.468238	8.90154e-22	postive
TNFRSF21	ANKRD10-IT1	0.417589	3.2459e-17	postive
APP	ANKRD10-IT1	0.424655	8.31631e-18	postive
JAG1	ANKRD10-IT1	0.491881	3.50783e-24	postive
APP	AC016735.1	0.403651	4.34426e-16	postive
JAG2	AC016735.1	0.435029	1.06152e-18	postive
JAG1	AL021707.4	0.489236	6.65924e-24	postive
FGFR1	AC087623.2	0.444961	1.38328e-19	postive
TNFRSF21	LINC01004	0.400862	7.19581e-16	postive
TNFRSF21	AC004908.1	0.469851	6.18391e-22	postive
ITGAV	AC004908.1	0.417942	3.03486e-17	postive
MSX1	AC000067.1	0.421535	1.52313e-17	postive
S100A4	AP003068.1	0.430265	2.75601e-18	postive
VEGFA	AC073842.2	0.418954	2.50144e-17	postive
FGFR1	AC011462.4	0.420585	1.82911e-17	postive
TNFRSF21	AC011462.4	0.504909	1.37438e-25	postive
PDGFA	HRAT92	0.613791	4.31506e-40	postive
CCND2	AC083964.1	0.422562	1.24895e-17	postive
VCAN	LINC02544	0.542324	5.54399e-30	postive
POSTN	LINC02544	0.53112	1.31054e-28	postive
THBD	LINC02544	0.418183	2.89862e-17	postive
COL3A1	LINC02544	0.405274	3.23128e-16	postive
SLCO2A1	LINC02544	0.457617	9.33685e-21	postive
LUM	LINC02544	0.579612	6.02951e-35	postive
VEGFA	AC022211.3	0.442019	2.54747e-19	postive
PTK2	OTUD6B-AS1	0.567189	3.19383e-33	postive
S100A4	CEP250-AS1	0.482142	3.61494e-23	postive
LUM	CEP250-AS1	0.410926	1.1388e-16	postive
FSTL1	Z98200.1	0.439791	4.02959e-19	postive
CCND2	Z98200.1	0.537045	2.49705e-29	postive
MSX1	Z98200.1	0.448309	6.85316e-20	postive
VEGFA	AC091057.1	0.525807	5.63768e-28	postive
TNFRSF21	ARHGAP27P1-BPTFP1-KPNA2P3	0.411471	1.02869e-16	postive
JAG1	ARHGAP27P1-BPTFP1-KPNA2P3	0.416361	4.0992e-17	postive
POSTN	AC002091.1	0.495546	1.42992e-24	postive
FSTL1	AC002091.1	0.430618	2.56941e-18	postive
COL5A2	AC002091.1	0.413329	7.26581e-17	postive
COL3A1	AC002091.1	0.433764	1.36982e-18	postive
LUM	AC002091.1	0.55681	7.75652e-32	postive
TNFRSF21	LINC00342	0.636007	8.68061e-44	postive
ITGAV	LINC00342	0.435944	8.82423e-19	postive
APP	LINC00342	0.461103	4.35571e-21	postive
JAG1	LINC00342	0.568104	2.39788e-33	postive
NRP1	LINC00342	0.42332	1.07814e-17	postive
PDGFA	LINC00342	0.404788	3.53143e-16	postive
JAG2	LINC00342	0.457276	1.00554e-20	postive
CCND2	AC005785.1	0.621708	2.24803e-41	postive
KCNJ8	AC004862.1	0.440508	3.47788e-19	postive
S100A4	AC006273.1	0.469164	7.22255e-22	postive
FSTL1	AP002954.1	0.416324	4.12845e-17	postive
COL5A2	AP002954.1	0.407684	2.07631e-16	postive
COL3A1	AP002954.1	0.412704	8.16912e-17	postive
S100A4	AP002954.1	0.408077	1.93121e-16	postive
PF4	LINC01503	0.471656	4.10511e-22	postive
VEGFA	AC015849.3	0.405348	3.18796e-16	postive
APP	CLLU1-AS1	0.537919	1.95004e-29	postive
SPP1	CLLU1-AS1	0.575281	2.45267e-34	postive
TNFRSF21	AC016590.3	0.472947	3.05738e-22	postive
JAG1	AC016590.3	0.5503	5.42113e-31	postive
NRP1	AC016590.3	0.420452	1.87658e-17	postive
CCND2	AL136368.1	0.4622	3.42024e-21	postive
S100A4	PCED1B-AS1	0.476378	1.38864e-22	postive
LUM	PCED1B-AS1	0.496716	1.07138e-24	postive
OLR1	AC027688.1	0.409614	1.45344e-16	postive
TNFRSF21	CD27-AS1	0.572619	5.75064e-34	postive
ITGAV	CD27-AS1	0.540121	1.04234e-29	postive
APP	CD27-AS1	0.406313	2.67169e-16	postive
NRP1	CD27-AS1	0.434913	1.08685e-18	postive
VCAN	AC111000.4	0.460844	4.61139e-21	postive
POSTN	HCG11	0.444379	1.56151e-19	postive
THBD	HCG11	0.472543	3.35267e-22	postive
TNFRSF21	HCG11	0.466329	1.36612e-21	postive
COL3A1	HCG11	0.433949	1.31982e-18	postive
S100A4	HCG11	0.562011	1.59075e-32	postive
LUM	HCG11	0.590769	1.4717e-36	postive
APP	KRT7-AS	0.542322	5.54707e-30	postive
PRG2	KRT7-AS	0.413045	7.66357e-17	postive
FSTL1	LINC01615	0.542843	4.77457e-30	postive
FGFR1	LINC01615	0.643732	3.81198e-45	postive
COL5A2	LINC01615	0.737295	2.42828e-65	postive
COL3A1	LINC01615	0.55168	3.60321e-31	postive
MSX1	LINC01615	0.609479	2.08385e-39	postive
CCND2	AP000781.1	0.408847	1.67506e-16	postive
PF4	AL590560.3	0.45838	7.90739e-21	postive
FSTL1	AC015922.3	0.457813	8.94653e-21	postive
CCND2	AC015922.3	0.491409	3.93472e-24	postive
S100A4	AC015922.3	0.405261	3.23919e-16	postive
NRP1	CRIM1-DT	0.405468	3.11872e-16	postive
S100A4	SLC12A9-AS1	0.407793	2.03506e-16	postive
TNFRSF21	MIATNB	0.445383	1.26647e-19	postive
ITGAV	MIATNB	0.439308	4.44852e-19	postive
APP	MIATNB	0.422685	1.21944e-17	postive
JAG1	MIATNB	0.436206	8.36783e-19	postive
TNFRSF21	AC130371.2	0.487689	9.66394e-24	postive
CCND2	AC130371.2	0.473006	3.01656e-22	postive
APP	AC130371.2	0.473117	2.94076e-22	postive
JAG2	AC130371.2	0.521156	1.98041e-27	postive
JAG1	ROCR	0.522216	1.4899e-27	postive
MSX1	BAALC-AS1	0.490096	5.4094e-24	postive
FGFR1	AC006435.2	0.40888	1.66489e-16	postive
TNFRSF21	AC006435.2	0.430591	2.583e-18	postive
APP	AC006435.2	0.401273	6.68128e-16	postive
JAG2	LINC01956	0.402439	5.41234e-16	postive
ITGAV	AL365181.2	0.402773	5.09477e-16	postive
VEGFA	MIR210HG	0.532352	9.31009e-29	postive
FSTL1	AC006059.1	0.462309	3.33898e-21	postive
LPL	AC006059.1	0.577115	1.35763e-34	postive
CCND2	AC006059.1	0.762115	3.16309e-72	postive
JAG1	LINC00205	0.404627	3.63698e-16	postive
FGFR1	AC004812.2	0.495255	1.53613e-24	postive
TNFRSF21	AC004812.2	0.461246	4.22099e-21	postive
TNFRSF21	AC008760.1	0.610524	1.42582e-39	postive
ITGAV	AC008760.1	0.526988	4.08564e-28	postive
APP	AC008760.1	0.461148	4.31342e-21	postive
JAG1	AC008760.1	0.575326	2.41801e-34	postive
JAG2	AC008760.1	0.497533	8.75221e-25	postive
VEGFA	AC010973.2	0.414953	5.35138e-17	postive
FGFR1	CSGALNACT2-DT	0.419909	2.08297e-17	postive
TNFRSF21	CSGALNACT2-DT	0.41465	5.66664e-17	postive
JAG1	AL353600.1	0.446898	9.22268e-20	postive
JAG1	AL122125.1	0.427558	4.70827e-18	postive
VEGFA	LINC00630	0.482733	3.14469e-23	postive
TNFRSF21	LINC00630	0.453198	2.42395e-20	postive
ITGAV	LINC00630	0.528792	2.4915e-28	postive
APP	LINC00630	0.484858	1.9005e-23	postive
JAG1	LINC00630	0.406269	2.69315e-16	postive
NRP1	LINC00630	0.452985	2.53724e-20	postive
FSTL1	AL596442.2	0.417144	3.53292e-17	postive
LPL	AL596442.2	0.438451	5.30031e-19	postive
CCND2	AL596442.2	0.626778	3.23917e-42	postive
TNFRSF21	TAPT1-AS1	0.562785	1.25358e-32	postive
ITGAV	TAPT1-AS1	0.40916	1.58083e-16	postive
JAG1	TAPT1-AS1	0.40919	1.57206e-16	postive
NRP1	TAPT1-AS1	0.474822	1.98847e-22	postive
VCAN	AL355102.4	0.443714	1.79309e-19	postive
FGFR1	AL355102.4	0.468649	8.11305e-22	postive
TNFRSF21	AL355102.4	0.456075	1.3045e-20	postive
ITGAV	AL355102.4	0.411087	1.10521e-16	postive
JAG1	AL355102.4	0.594785	3.73275e-37	postive
PTK2	RHPN1-AS1	0.429048	3.50815e-18	postive
CCND2	LINC00622	0.532051	1.01226e-28	postive
FGFR1	THAP9-AS1	0.402705	5.15723e-16	postive
TNFRSF21	THAP9-AS1	0.496341	1.17534e-24	postive
ITGAV	THAP9-AS1	0.472943	3.05985e-22	postive
JAG1	THAP9-AS1	0.426577	5.70964e-18	postive
NRP1	THAP9-AS1	0.408301	1.85311e-16	postive
TNFRSF21	WARS2-AS1	0.578949	7.48532e-35	postive
ITGAV	WARS2-AS1	0.619177	5.83484e-41	postive
APP	WARS2-AS1	0.437365	6.61322e-19	postive
JAG1	WARS2-AS1	0.558026	5.36805e-32	postive
NRP1	WARS2-AS1	0.434283	1.23395e-18	postive
CXCL6	WARS2-AS1	0.56788	2.57215e-33	postive
TNFRSF21	MIR3936HG	0.422708	1.21419e-17	postive
ITGAV	MIR3936HG	0.408956	1.64162e-16	postive
FGFR1	MANCR	0.437382	6.58994e-19	postive
COL5A2	MANCR	0.420649	1.80702e-17	postive
MSX1	MANCR	0.704933	1.86151e-57	postive
FSTL1	AC131159.2	0.493169	2.5624e-24	postive
FGFR1	AC131159.2	0.454391	1.87622e-20	postive
CCND2	AC131159.2	0.602743	2.32359e-38	postive
APP	AC245041.1	0.427336	4.91834e-18	postive
JAG2	AC245041.1	0.400208	8.09395e-16	postive
ITGAV	AC004771.2	0.417434	3.34334e-17	postive
APP	AC004771.2	0.420649	1.80674e-17	postive
JAG1	AC004771.2	0.414533	5.7931e-17	postive
NRP1	AC004771.2	0.415259	5.05076e-17	postive
FSTL1	LINC01914	0.498451	6.96859e-25	postive
LPL	LINC01914	0.440358	3.58636e-19	postive
CCND2	LINC01914	0.598393	1.07034e-37	postive
VEGFA	FAM13A-AS1	0.442817	2.15972e-19	postive
FGFR1	GRASLND	0.506688	8.73528e-26	postive
MSX1	GRASLND	0.515678	8.4868e-27	postive
KCNJ8	AC010501.2	0.41938	2.30555e-17	postive
KCNJ8	RGMB-AS1	0.455716	1.40979e-20	postive
VEGFA	AC068580.3	0.425324	7.298e-18	postive
TNFRSF21	AC232271.1	0.430537	2.61126e-18	postive
TNFRSF21	LINC00653	0.42671	5.56216e-18	postive
CCND2	ATP6V0E2-AS1	0.537055	2.49044e-29	postive
ITGAV	RBPMS-AS1	0.402497	5.35544e-16	postive
TNFRSF21	BX255925.1	0.473436	2.73363e-22	postive
ITGAV	BX255925.1	0.410767	1.1731e-16	postive
JAG1	BX255925.1	0.458026	8.54158e-21	postive
JAG2	BX255925.1	0.46581	1.53438e-21	postive
VCAN	AP000424.2	0.467391	1.07694e-21	postive
KCNJ8	AC005550.2	0.518486	4.03874e-27	postive
TNFRSF21	AC010168.2	0.531432	1.20216e-28	postive
ITGAV	AC010168.2	0.430489	2.6359e-18	postive
JAG1	AL117335.1	0.449471	5.36127e-20	postive
APP	AP006621.4	0.428278	4.08493e-18	postive
LPL	AL137026.1	0.589276	2.43965e-36	postive
PF4	AC080013.2	0.426485	5.81293e-18	postive
JAG1	LINC00641	0.448011	7.29805e-20	postive
LPL	AC020763.1	0.419811	2.12267e-17	postive
FSTL1	MIAT	0.443224	1.98514e-19	postive
FGFR1	MIAT	0.524172	8.78912e-28	postive
COL5A2	MIAT	0.523188	1.14668e-27	postive
MSX1	MIAT	0.82458	4.72672e-94	postive
S100A4	AC012462.3	0.421757	1.45941e-17	postive
S100A4	AC005776.2	0.405017	3.38666e-16	postive
VEGFA	AC129510.1	0.404039	4.04809e-16	postive
TNFRSF21	AC129510.1	0.50142	3.31764e-25	postive
ITGAV	AC129510.1	0.540763	8.67673e-30	postive
APP	AC129510.1	0.430672	2.5418e-18	postive
JAG1	AC129510.1	0.560349	2.64724e-32	postive
NRP1	AC129510.1	0.406872	2.41089e-16	postive
CXCL6	AC129510.1	0.53975	1.15874e-29	postive
POSTN	AC090559.1	0.453778	2.14025e-20	postive
FSTL1	AC090559.1	0.454027	2.02873e-20	postive
THBD	AC090559.1	0.446179	1.07224e-19	postive
FGFR1	AC090559.1	0.46654	1.30322e-21	postive
COL5A2	AC090559.1	0.567366	3.02118e-33	postive
COL3A1	AC090559.1	0.589322	2.40179e-36	postive
NRP1	AC090559.1	0.405272	3.23262e-16	postive
LUM	AC090559.1	0.493625	2.29225e-24	postive
TNFRSF21	AC004923.4	0.556	9.90342e-32	postive
S100A4	AC004923.4	0.527911	3.17359e-28	postive
VEGFA	AC005253.1	0.446572	9.87635e-20	postive
CXCL6	AC078909.2	0.477753	1.00966e-22	postive
SERPINA5	AC011005.4	0.407942	1.98013e-16	postive
FSTL1	AC009509.4	0.413715	6.75739e-17	postive
FGFR1	AC009509.4	0.493242	2.51688e-24	postive
COL5A2	AC009509.4	0.494	2.09115e-24	postive
MSX1	AC009509.4	0.401209	6.75886e-16	postive
TNFRSF21	LINC01948	0.590292	1.73028e-36	postive
ITGAV	LINC01948	0.640354	1.51164e-44	postive
JAG1	LINC01948	0.442049	2.53149e-19	postive
JAG2	AC139795.2	0.40262	5.23789e-16	postive
VCAN	CASC15	0.455746	1.40066e-20	postive
POSTN	CASC15	0.461858	3.68899e-21	postive
FSTL1	CASC15	0.461871	3.67823e-21	postive
FGFR1	CASC15	0.55523	1.24847e-31	postive
COL5A2	CASC15	0.502545	2.50025e-25	postive
JAG1	CASC15	0.427515	4.74834e-18	postive
COL3A1	CASC15	0.402146	5.7068e-16	postive
MSX1	CASC15	0.483198	2.81743e-23	postive
LUM	CASC15	0.412856	7.94051e-17	postive
CCND2	AC104463.2	0.558792	4.25465e-32	postive
MSX1	AC090229.1	0.470451	5.39773e-22	postive
APOH	TOB1-AS1	0.45542	1.50304e-20	postive
VEGFA	AL355488.1	0.490261	5.19781e-24	postive
S100A4	MUC12-AS1	0.492106	3.32109e-24	postive
JAG1	AC096642.1	0.418722	2.6148e-17	postive
LUM	LINC00892	0.430031	2.88715e-18	postive
TNFRSF21	AC005034.3	0.400552	7.60811e-16	postive
ITGAV	AC005034.3	0.426027	6.35917e-18	postive
VEGFA	AL031600.1	0.402714	5.14914e-16	postive
TNFRSF21	LINC02041	0.417542	3.27541e-17	postive
ITGAV	LINC02041	0.501109	3.58766e-25	postive
APP	LINC01619	0.570982	9.6769e-34	postive
SPP1	LINC01619	0.552759	2.61422e-31	postive
CXCL6	AC108752.1	0.478135	9.24004e-23	postive
PF4	LINC01504	0.492059	3.35922e-24	postive
S100A4	LINC01504	0.431611	2.10813e-18	postive
COL5A2	MACORIS	0.401559	6.34603e-16	postive
S100A4	MACORIS	0.440715	3.33293e-19	postive
MSX1	MACORIS	0.484788	1.93224e-23	postive
S100A4	CYTOR	0.467826	9.76503e-22	postive
S100A4	AC090181.2	0.408171	1.89813e-16	postive
FSTL1	AC090907.1	0.414323	6.02625e-17	postive
FGFR1	AC090907.1	0.551655	3.62964e-31	postive
COL5A2	AC090907.1	0.498686	6.57175e-25	postive
MSX1	AC090907.1	0.798491	5.30905e-84	postive
PTK2	AF117829.1	0.404504	3.71892e-16	postive
CCND2	AC010173.1	0.415066	5.23853e-17	postive
NRP1	AC010173.1	0.412762	8.08134e-17	postive
TNFRSF21	NRAV	0.549065	7.80208e-31	postive
ITGAV	NRAV	0.596855	1.82647e-37	postive
APP	NRAV	0.460937	4.5177e-21	postive
JAG1	NRAV	0.485693	1.55775e-23	postive
SPP1	NRAV	0.455883	1.35984e-20	postive
NRP1	NRAV	0.421511	1.53031e-17	postive
APOH	NRAV	-0.486868	1.17636e-23	negative
TNFRSF21	MAP3K14-AS1	0.468233	8.91062e-22	postive
ITGAV	MAP3K14-AS1	0.615037	2.72573e-40	postive
APP	MAP3K14-AS1	0.407695	2.07204e-16	postive
JAG1	MAP3K14-AS1	0.420859	1.73518e-17	postive
JAG2	LINC02593	0.46432	2.13868e-21	postive
S100A4	HMGA1P4	0.432727	1.68668e-18	postive
TNFRSF21	TGFB2-AS1	0.47855	8.38788e-23	postive
JAG1	TGFB2-AS1	0.574354	3.30363e-34	postive
CCND2	AL138966.2	0.4078	2.03257e-16	postive
TNFRSF21	AC010547.2	0.545127	2.46616e-30	postive
ITGAV	AC010547.2	0.529626	1.98071e-28	postive
APP	AC010547.2	0.464977	1.84759e-21	postive
NRP1	AC010547.2	0.43888	4.85538e-19	postive
JAG2	AC010547.2	0.437283	6.72399e-19	postive
TNFRSF21	AP003486.1	0.441293	2.95915e-19	postive
JAG1	AP003486.1	0.425883	6.54108e-18	postive
CXCL6	AP003486.1	0.445308	1.28665e-19	postive
TNFRSF21	AL121772.3	0.43547	9.71224e-19	postive
APP	AL121772.3	0.407287	2.23384e-16	postive
JAG1	AL121772.3	0.405944	2.85867e-16	postive
PF4	CCR5AS	0.560824	2.28945e-32	postive
FGFR1	MAP3K4-AS1	0.517241	5.61732e-27	postive
COL5A2	MAP3K4-AS1	0.484928	1.86916e-23	postive
PDGFA	MAP3K4-AS1	0.415675	4.66859e-17	postive
MSX1	MAP3K4-AS1	0.695505	2.33572e-55	postive
FSTL1	AL359091.4	0.564696	6.94181e-33	postive
LPL	AL359091.4	0.558276	4.9768e-32	postive
CCND2	AL359091.4	0.79607	3.82276e-83	postive
VEGFA	AL606489.1	0.436861	7.32563e-19	postive
VEGFA	AC010834.3	0.404566	3.6773e-16	postive
TNFRSF21	AC010834.3	0.473033	2.9975e-22	postive
ITGAV	AC010834.3	0.437335	6.65358e-19	postive
JAG1	AC010834.3	0.529353	2.13536e-28	postive
NRP1	AC010834.3	0.433658	1.39911e-18	postive
S100A4	PTPRN2-AS1	0.42363	1.01511e-17	postive
TNFRSF21	AC008870.2	0.406849	2.42137e-16	postive
LUM	TRBV11-2	0.444656	1.47405e-19	postive
TNFRSF21	NDUFB2-AS1	0.402168	5.68443e-16	postive
APOH	NDUFB2-AS1	-0.477383	1.10034e-22	negative
FSTL1	AP002761.3	0.555256	1.23849e-31	postive
LPL	AP002761.3	0.567311	3.07449e-33	postive
TNFRSF21	AP002761.3	0.412179	9.0137e-17	postive
CCND2	AP002761.3	0.816884	6.39138e-91	postive
FSTL1	ACTA2-AS1	0.527431	3.61965e-28	postive
LPL	ACTA2-AS1	0.577021	1.39961e-34	postive
CCND2	ACTA2-AS1	0.793372	3.34359e-82	postive
S100A4	LINC01952	0.407226	2.25908e-16	postive
NRP1	AC005696.1	0.498392	7.07039e-25	postive
COL5A2	TRAF3IP2-AS1	0.430715	2.52036e-18	postive
TNFRSF21	SBF2-AS1	0.442291	2.40806e-19	postive
ITGAV	SBF2-AS1	0.484344	2.14751e-23	postive
CCND2	HAND2-AS1	0.426417	5.89106e-18	postive
FSTL1	PDE2A-AS2	0.406371	2.64339e-16	postive
FGFR1	PDE2A-AS2	0.407532	2.13545e-16	postive
COL5A2	PDE2A-AS2	0.517165	5.73123e-27	postive
COL3A1	PDE2A-AS2	0.471434	4.31788e-22	postive
LUM	PDE2A-AS2	0.428744	3.72591e-18	postive
APP	AC090114.2	0.414158	6.21644e-17	postive
JAG2	AC090114.2	0.422709	1.21379e-17	postive
TNFRSF21	AC046143.1	0.409632	1.44858e-16	postive
CCND2	C8orf31	0.405491	3.10589e-16	postive
TNFRSF21	ZNF32-AS1	0.427895	4.40584e-18	postive
JAG1	ZNF32-AS1	0.483474	2.63951e-23	postive
VEGFA	GMDS-DT	0.43195	1.97019e-18	postive
TNFRSF21	AC010245.2	0.472374	3.48455e-22	postive
LPL	ZBED3-AS1	0.43359	1.4184e-18	postive
CCND2	ZBED3-AS1	0.599441	7.42307e-38	postive
TNFRSF21	AC037459.2	0.490409	5.01513e-24	postive
ITGAV	AC037459.2	0.411115	1.09942e-16	postive
JAG1	AC037459.2	0.404077	4.02019e-16	postive
FGFR1	AC124045.1	0.416532	3.96844e-17	postive
COL5A2	AC124045.1	0.416072	4.33038e-17	postive
TNFRSF21	AC107959.3	0.423868	9.69227e-18	postive
ITGAV	AC107959.3	0.564704	6.92449e-33	postive
VEGFA	AL928654.2	0.411067	1.10927e-16	postive
FGFR1	PAN3-AS1	0.440051	3.82036e-19	postive
TNFRSF21	PAN3-AS1	0.523847	9.5957e-28	postive
ITGAV	MKLN1-AS	0.4727	3.23515e-22	postive
THBD	AC115522.1	0.485712	1.55067e-23	postive
LUM	AC115522.1	0.422843	1.18264e-17	postive
TNFRSF21	AP001372.2	0.454582	1.80065e-20	postive
JAG1	AP001372.2	0.459136	6.70523e-21	postive
TNFRSF21	AC022150.2	0.430003	2.90333e-18	postive
APP	AC022150.2	0.511082	2.8192e-26	postive
JAG1	AC022150.2	0.524796	7.42162e-28	postive
NRP1	AC022150.2	0.420355	1.9119e-17	postive
APP	ZNF528-AS1	0.421283	1.59926e-17	postive
VCAN	AC027796.4	0.422825	1.18692e-17	postive
SERPINA5	AC126614.1	0.442832	2.15328e-19	postive
PF4	LINC00887	0.464539	2.03716e-21	postive
VCAN	AC087477.4	0.417938	3.03699e-17	postive
TNFRSF21	AC087477.4	0.425622	6.88418e-18	postive
LUM	AC004585.1	0.477178	1.15399e-22	postive
ITGAV	AC092614.1	0.408112	1.91897e-16	postive
NRP1	AC092614.1	0.416414	4.05872e-17	postive
TNFRSF21	N4BP2L2-IT2	0.415752	4.60105e-17	postive
FGFR1	L3MBTL2-AS1	0.450707	4.12499e-20	postive
COL5A2	L3MBTL2-AS1	0.401278	6.67545e-16	postive
MSX1	L3MBTL2-AS1	0.633612	2.24686e-43	postive
VEGFA	AC073046.1	0.414203	6.16476e-17	postive
VEGFA	AC107021.2	0.43877	4.96543e-19	postive
TNFRSF21	TRAPPC12-AS1	0.54151	7.0048e-30	postive
ITGAV	TRAPPC12-AS1	0.415733	4.61761e-17	postive
APP	TRAPPC12-AS1	0.421258	1.60699e-17	postive
COL5A2	AC145098.1	0.408734	1.71045e-16	postive
COL3A1	AC145098.1	0.423098	1.12569e-17	postive
S100A4	AC145098.1	0.408584	1.7588e-16	postive
LUM	AC145098.1	0.502663	2.4269e-25	postive
FSTL1	LINC01943	0.440917	3.1973e-19	postive
COL5A2	LINC01943	0.415202	5.10575e-17	postive
S100A4	LINC01943	0.553319	2.21235e-31	postive
POSTN	LINC00265	0.433794	1.36153e-18	postive
FGFR1	LINC00265	0.427369	4.88619e-18	postive
TNFRSF21	LINC00265	0.562642	1.30995e-32	postive
COL5A2	LINC00265	0.423415	1.05842e-17	postive
ITGAV	LINC00265	0.514495	1.15792e-26	postive
APP	LINC00265	0.403616	4.37206e-16	postive
JAG1	LINC00265	0.413441	7.1145e-17	postive
S100A4	LINC00265	0.401191	6.78148e-16	postive
APOH	LINC00265	-0.416179	4.24354e-17	negative
COL5A2	PICSAR	0.421974	1.39932e-17	postive
OLR1	AC007639.1	0.420372	1.90588e-17	postive
VCAN	AC108463.2	0.461831	3.71033e-21	postive
POSTN	AC108463.2	0.442589	2.26402e-19	postive
FSTL1	AC108463.2	0.514263	1.23044e-26	postive
FGFR1	AC108463.2	0.577338	1.26309e-34	postive
TNFRSF21	AC108463.2	0.429112	3.46396e-18	postive
COL5A2	AC108463.2	0.451572	3.43144e-20	postive
ITGAV	AC108463.2	0.410599	1.21024e-16	postive
JAG1	AC108463.2	0.483974	2.34452e-23	postive
NRP1	AC108463.2	0.409776	1.41038e-16	postive
PDGFA	AC108463.2	0.436145	8.47225e-19	postive
MSX1	AC108463.2	0.452776	2.65342e-20	postive
TNFRSF21	AC245041.2	0.657888	9.75714e-48	postive
ITGAV	AC245041.2	0.464934	1.86549e-21	postive
APP	AC245041.2	0.47829	8.91181e-23	postive
JAG1	AC245041.2	0.601642	3.42776e-38	postive
NRP1	AC245041.2	0.524676	7.66683e-28	postive
JAG2	AC245041.2	0.517671	5.01297e-27	postive
CCND2	AC107464.2	0.465876	1.51203e-21	postive
CCND2	AP001527.2	0.460605	4.86035e-21	postive
APP	CBR3-AS1	0.442747	2.19141e-19	postive
JAG1	CBR3-AS1	0.501175	3.52875e-25	postive
VEGFA	KANSL1L-AS1	0.408842	1.67674e-16	postive
THBD	AC015922.2	0.480467	5.36024e-23	postive
TNFRSF21	AC015922.2	0.410369	1.26319e-16	postive
LUM	AC015922.2	0.461079	4.37858e-21	postive
FSTL1	AC109479.1	0.651244	1.67118e-46	postive
FGFR1	AC109479.1	0.542123	5.87496e-30	postive
CCND2	AC109479.1	0.453117	2.4666e-20	postive
COL5A2	AC109479.1	0.632171	3.96647e-43	postive
COL3A1	AC109479.1	0.548322	9.70608e-31	postive
TNFRSF21	LINC01011	0.535754	3.59379e-29	postive
ITGAV	LINC01011	0.462553	3.16414e-21	postive
APP	LINC01011	0.424415	8.7132e-18	postive
APP	AC012313.5	0.409856	1.38948e-16	postive
NRP1	AC012313.5	0.400557	7.60192e-16	postive
JAG2	AC012313.5	0.400589	7.55806e-16	postive
APP	LINC01521	0.408135	1.91069e-16	postive
NRP1	LINC01521	0.460634	4.82915e-21	postive
LUM	LINC01857	0.546837	1.4991e-30	postive
S100A4	LINC02313	0.418581	2.68621e-17	postive
TNFRSF21	AC004596.1	0.40999	1.35542e-16	postive
ITGAV	AC004596.1	0.482417	3.38859e-23	postive
VEGFA	SAP30-DT	0.472085	3.72234e-22	postive
FGFR1	AL159169.2	0.435051	1.05686e-18	postive
JAG1	AL159169.2	0.462306	3.34145e-21	postive
VEGFA	MED8-AS1	0.403921	4.13596e-16	postive
FSTL1	LINC01679	0.520365	2.44738e-27	postive
THBD	LINC01679	0.587952	3.80985e-36	postive
COL3A1	LINC01679	0.497998	7.79832e-25	postive
LUM	LINC01679	0.596102	2.37057e-37	postive
FGFR1	ABALON	0.442269	2.41891e-19	postive
TNFRSF21	ABALON	0.569799	1.40657e-33	postive
ITGAV	ABALON	0.551117	4.25727e-31	postive
APP	ABALON	0.549044	7.85147e-31	postive
JAG1	ABALON	0.494005	2.08824e-24	postive
NRP1	ABALON	0.488338	8.26854e-24	postive
JAG2	ABALON	0.440557	3.44319e-19	postive
FGFR1	MIR222HG	0.438247	5.52504e-19	postive
COL5A2	MIR222HG	0.447235	8.5921e-20	postive
FSTL1	CHROMR	0.409455	1.49668e-16	postive
COL5A2	CHROMR	0.459584	6.07936e-21	postive
PRG2	AL132989.1	0.405156	3.30214e-16	postive
LPL	LINC02826	0.410095	1.32912e-16	postive
CCND2	AC135507.1	0.530146	1.71566e-28	postive
THBD	AC100803.3	0.437717	6.15524e-19	postive
SLCO2A1	AC100803.3	0.433308	1.50107e-18	postive
LUM	AC100803.3	0.440325	3.61111e-19	postive
S100A4	AL391056.1	0.436025	8.67977e-19	postive
FGFR1	SENCR	0.437076	7.01379e-19	postive
LUM	AC012645.3	0.474387	2.19779e-22	postive
POSTN	LINC01094	0.53203	1.01823e-28	postive
FSTL1	LINC01094	0.53793	1.94379e-29	postive
FGFR1	LINC01094	0.448826	6.14538e-20	postive
COL5A2	LINC01094	0.576597	1.60499e-34	postive
ITGAV	LINC01094	0.421657	1.4878e-17	postive
COL3A1	LINC01094	0.484981	1.84593e-23	postive
NRP1	LINC01094	0.415752	4.60088e-17	postive
S100A4	LINC01094	0.426684	5.59101e-18	postive
LPL	FLJ20021	0.403223	4.69537e-16	postive
CCND2	FLJ20021	0.614415	3.42955e-40	postive
JAG1	AC008969.1	0.487111	1.10998e-23	postive
TNFRSF21	ARHGEF2-AS2	0.531719	1.10999e-28	postive
JAG1	ARHGEF2-AS2	0.402693	5.16911e-16	postive
S100A4	ARHGEF2-AS2	0.440723	3.32731e-19	postive
APOH	ARHGEF2-AS2	-0.401743	6.13779e-16	negative
PF4	Z98257.1	0.427673	4.6027e-18	postive
TNFRSF21	AC092118.2	0.448787	6.19657e-20	postive
VEGFA	AC106037.2	0.403663	4.33463e-16	postive
APP	AC106037.2	0.445639	1.2007e-19	postive
LRPAP1	NOP14-AS1	0.495941	1.29728e-24	postive
FGFR1	AC021188.1	0.445851	1.14853e-19	postive
S100A4	AC021188.1	0.42552	7.02255e-18	postive
LUM	AC021188.1	0.412714	8.15465e-17	postive
FSTL1	LINC01537	0.489742	5.89395e-24	postive
CCND2	LINC01537	0.497872	8.04626e-25	postive
LUM	AC015819.1	0.496	1.27861e-24	postive
FGFR1	AC011451.1	0.427226	5.02574e-18	postive
COL5A2	AC011451.1	0.487157	1.09774e-23	postive
COL3A1	AC011451.1	0.414337	6.01089e-17	postive
APP	AC008124.1	0.404574	3.67171e-16	postive
S100A4	AC108047.1	0.439266	4.48729e-19	postive
COL5A2	AP000487.1	0.401285	6.6667e-16	postive
MSX1	AP000487.1	0.502242	2.69814e-25	postive
FGFR1	AC008764.8	0.435375	9.90045e-19	postive
TNFRSF21	AC008764.8	0.482459	3.35517e-23	postive
FSTL1	CLCA4-AS1	0.455534	1.46648e-20	postive
CCND2	CLCA4-AS1	0.433398	1.47415e-18	postive
S100A4	AC010618.3	0.436802	7.41423e-19	postive
MSX1	AC010618.3	0.405787	2.94194e-16	postive
FSTL1	AC244153.1	0.50063	4.04498e-25	postive
PF4	AC244153.1	0.420798	1.7557e-17	postive
CXCL6	AC244153.1	0.445921	1.13173e-19	postive
ITGAV	AL031282.2	0.45124	3.68298e-20	postive
MSX1	DLGAP1-AS2	0.497122	9.69104e-25	postive
TNFRSF21	AL033384.2	0.483105	2.88008e-23	postive
JAG1	AC060780.1	0.488075	8.80813e-24	postive
JAG2	AC147067.1	0.48636	1.32858e-23	postive
VCAN	AF131215.5	0.406602	2.53374e-16	postive
TNFRSF21	AF131215.5	0.710089	1.22102e-58	postive
ITGAV	AF131215.5	0.550013	5.90108e-31	postive
APP	AF131215.5	0.430853	2.4518e-18	postive
JAG1	AF131215.5	0.465089	1.80217e-21	postive
NRP1	AF131215.5	0.50432	1.59614e-25	postive
JAG2	AF131215.5	0.590314	1.71763e-36	postive
TNFRSF21	WAC-AS1	0.475125	1.8545e-22	postive
ITGAV	WAC-AS1	0.405372	3.17395e-16	postive
NRP1	WAC-AS1	0.538758	1.53674e-29	postive
VAV2	AC093227.1	0.410144	1.3172e-16	postive
FGFR1	LINC01106	0.431135	2.31784e-18	postive
TNFRSF21	LINC01106	0.659147	5.64874e-48	postive
ITGAV	LINC01106	0.560244	2.73316e-32	postive
APP	LINC01106	0.496831	1.0415e-24	postive
JAG1	LINC01106	0.445966	1.12131e-19	postive
SPP1	LINC01106	0.407781	2.03952e-16	postive
NRP1	LINC01106	0.520571	2.31642e-27	postive
CXCL6	LINC01106	0.407678	2.07873e-16	postive
FSTL1	HOXB-AS1	0.527636	3.42213e-28	postive
LPL	HOXB-AS1	0.541404	7.22078e-30	postive
FGFR1	HOXB-AS1	0.433177	1.5409e-18	postive
CCND2	HOXB-AS1	0.777676	5.45758e-77	postive
S100A4	AC011247.1	0.414791	5.51745e-17	postive
VCAN	AL136084.2	0.415269	5.04089e-17	postive
POSTN	AL136084.2	0.446394	1.02501e-19	postive
THBD	AL136084.2	0.443726	1.78869e-19	postive
SLCO2A1	AL136084.2	0.649363	3.68697e-46	postive
LUM	AL136084.2	0.481916	3.81301e-23	postive
JAG1	AC107294.3	0.415094	5.21037e-17	postive
APP	AC103974.1	0.522115	1.5311e-27	postive
VEGFA	AC132872.3	0.410083	1.33225e-16	postive
KCNJ8	AC026765.3	0.417438	3.34083e-17	postive
VEGFA	AP002449.1	0.421061	1.66894e-17	postive
S100A4	AC009275.1	0.424785	8.10729e-18	postive
VEGFA	BAIAP2-DT	0.407793	2.03529e-16	postive
TNFRSF21	AC138028.6	0.57663	1.58777e-34	postive
ITGAV	AC138028.6	0.449011	5.90923e-20	postive
APP	AC138028.6	0.435859	8.97686e-19	postive
JAG1	AC138028.6	0.563599	9.75085e-33	postive
SPP1	AC138028.6	0.464067	2.26248e-21	postive
NRP1	AC138028.6	0.515024	1.00771e-26	postive
TNFRSF21	AC093620.1	0.43897	4.76666e-19	postive
APP	AC093620.1	0.476095	1.48271e-22	postive
VEGFA	AC137932.3	0.434067	1.28864e-18	postive
VEGFA	HCG18	0.401094	6.9006e-16	postive
TNFRSF21	HCG18	0.514517	1.15125e-26	postive
ITGAV	AC016747.1	0.451287	3.64644e-20	postive
TNFRSF21	AC127521.1	0.493607	2.30217e-24	postive
ITGAV	AC127521.1	0.490784	4.57956e-24	postive
APP	AC127521.1	0.583144	1.89021e-35	postive
NRP1	AC127521.1	0.435628	9.40517e-19	postive
JAG2	AC127521.1	0.482327	3.46064e-23	postive
FSTL1	AL135910.1	0.443559	1.85162e-19	postive
LPL	AL135910.1	0.405835	2.91643e-16	postive
CCND2	AL135910.1	0.595809	2.62294e-37	postive
MSX1	AL596244.1	0.471342	4.40875e-22	postive
PTK2	AC073254.1	0.40826	1.86702e-16	postive
FGFR1	LINC02035	0.404537	3.69656e-16	postive
TNFRSF21	LINC02035	0.713935	1.53824e-59	postive
ITGAV	LINC02035	0.658555	7.30579e-48	postive
APP	LINC02035	0.513476	1.51177e-26	postive
JAG1	LINC02035	0.560125	2.83469e-32	postive
NRP1	LINC02035	0.653568	6.23757e-47	postive
JAG2	LINC02035	0.458706	7.36468e-21	postive
TNFRSF21	MRPS9-AS1	0.524683	7.65299e-28	postive
ITGAV	MRPS9-AS1	0.475253	1.80049e-22	postive
NRP1	MRPS9-AS1	0.543355	4.12011e-30	postive
APP	AC104794.5	0.440655	3.37423e-19	postive
SPP1	AC104794.5	0.433877	1.33904e-18	postive
JAG2	AC104794.5	0.401574	6.3288e-16	postive
CXCL6	AC104794.5	0.499713	5.08733e-25	postive
LPL	AC106897.1	0.418776	2.5882e-17	postive
CCND2	AC106897.1	0.465413	1.67668e-21	postive
TNFRSF21	NUTM2B-AS1	0.43908	4.66073e-19	postive
JAG1	NUTM2B-AS1	0.496142	1.23463e-24	postive
CCND2	LINC01697	0.445233	1.30685e-19	postive
VCAN	AC093278.2	0.429141	3.44401e-18	postive
POSTN	AC093278.2	0.428992	3.54753e-18	postive
THBD	AC093278.2	0.494645	1.78492e-24	postive
SLCO2A1	AC093278.2	0.630644	7.21799e-43	postive
LUM	AC093278.2	0.575781	2.08824e-34	postive
KCNJ8	AC084375.1	0.436088	8.56929e-19	postive
TNFRSF21	AC004076.2	0.470857	4.9221e-22	postive
JAG1	AC004076.2	0.589819	2.03076e-36	postive
VEGFA	RAB33B-AS1	0.413939	6.47837e-17	postive
TNFRSF21	AC096586.2	0.41347	7.07529e-17	postive
JAG1	AP003390.1	0.550459	5.17268e-31	postive
FGFR1	AC060766.6	0.530195	1.693e-28	postive
TNFRSF21	AC060766.6	0.482386	3.41341e-23	postive
ITGAV	AC060766.6	0.479234	7.15157e-23	postive
APP	AC060766.6	0.407647	2.09079e-16	postive
JAG1	AC060766.6	0.561469	1.87844e-32	postive
CXCL6	AC060766.6	0.403174	4.73685e-16	postive
FSTL1	PDCD4-AS1	0.493708	2.2458e-24	postive
LPL	PDCD4-AS1	0.567615	2.79478e-33	postive
CCND2	PDCD4-AS1	0.809061	6.92631e-88	postive
LUM	AL365361.1	0.575988	1.95368e-34	postive
TNFRSF21	AL645608.7	0.457962	8.66088e-21	postive
ITGAV	AL645608.7	0.448562	6.4976e-20	postive
APP	AL645608.7	0.463674	2.4686e-21	postive
JAG1	AL645608.7	0.554631	1.4941e-31	postive
JAG2	AL645608.7	0.46795	9.49674e-22	postive
CXCL6	AL645608.7	0.485008	1.83402e-23	postive
JAG1	AL121583.1	0.434981	1.07185e-18	postive
CCND2	AC145423.1	0.569782	1.4141e-33	postive
VEGFA	AL031714.1	0.479084	7.40703e-23	postive
ITGAV	AL031714.1	0.402612	5.24577e-16	postive
TNFRSF21	AC048341.1	0.472224	3.60653e-22	postive
CXCL6	AC124319.1	0.482124	3.63046e-23	postive
TNFRSF21	AL356481.1	0.449741	5.06402e-20	postive
ITGAV	AL356481.1	0.407172	2.28184e-16	postive
S100A4	AL356481.1	0.420436	1.8825e-17	postive
APOH	AL356481.1	-0.42763	4.64205e-18	negative
VEGFA	EBLN3P	0.425007	7.76414e-18	postive
VAV2	EBLN3P	0.432444	1.7847e-18	postive
S100A4	AC131009.3	0.44253	2.29205e-19	postive
VEGFA	AP000692.1	0.408256	1.86868e-16	postive
JAG1	BX322562.1	0.480012	5.96302e-23	postive
COL5A2	LINC00862	0.425625	6.87981e-18	postive
VCAN	LINC00924	0.411361	1.05004e-16	postive
THBD	LINC00924	0.564407	7.5937e-33	postive
SLCO2A1	LINC00924	0.503526	1.95158e-25	postive
LUM	LINC00924	0.701363	1.18628e-56	postive
VEGFA	AL021878.2	0.401658	6.23311e-16	postive
FGFR1	AP001453.2	0.430687	2.53434e-18	postive
TNFRSF21	AP001453.2	0.57153	8.13083e-34	postive
ITGAV	AP001453.2	0.469333	6.9523e-22	postive
APP	AP001453.2	0.432526	1.75569e-18	postive
JAG1	AP001453.2	0.475551	1.6812e-22	postive
JAG2	AP001453.2	0.427175	5.07608e-18	postive
PF4	ZMIZ1-AS1	0.474345	2.21919e-22	postive
VCAN	AL513327.1	0.40616	2.74746e-16	postive
VEGFA	AL513327.1	0.410712	1.18519e-16	postive
APP	AC010487.1	0.440989	3.15035e-19	postive
COL5A2	AC026369.2	0.41553	4.7981e-17	postive
FSTL1	AC025031.1	0.447551	8.0404e-20	postive
LPL	AC025031.1	0.420934	1.71043e-17	postive
CCND2	AC025031.1	0.584585	1.17298e-35	postive
JAG2	ITGB1-DT	0.403389	4.55607e-16	postive
JAG1	AC107375.1	0.405353	3.18492e-16	postive
PTK2	AC107375.1	0.464734	1.95033e-21	postive
TNFRSF21	AC124312.3	0.40493	3.44114e-16	postive
TNFRSF21	MCCC1-AS1	0.505502	1.18226e-25	postive
ITGAV	MCCC1-AS1	0.498382	7.0886e-25	postive
APP	MCCC1-AS1	0.435295	1.00612e-18	postive
NRP1	MCCC1-AS1	0.479573	6.60678e-23	postive
FGFR1	LINC00294	0.408759	1.70274e-16	postive
COL5A2	LINC00294	0.455176	1.58427e-20	postive
TNFRSF21	EIF3J-DT	0.593717	5.38664e-37	postive
ITGAV	EIF3J-DT	0.514516	1.15164e-26	postive
APP	EIF3J-DT	0.402436	5.41525e-16	postive
JAG1	EIF3J-DT	0.458826	7.1741e-21	postive
NRP1	EIF3J-DT	0.444573	1.49975e-19	postive
FSTL1	DNM3OS	0.578012	1.01521e-34	postive
THBD	DNM3OS	0.421337	1.58257e-17	postive
FGFR1	DNM3OS	0.475166	1.83714e-22	postive
CCND2	DNM3OS	0.586264	6.70612e-36	postive
COL3A1	DNM3OS	0.422109	1.36341e-17	postive
LUM	DNM3OS	0.451226	3.69356e-20	postive
VCAN	MRPS30-DT	0.40835	1.83622e-16	postive
FGFR1	MRPS30-DT	0.440472	3.50353e-19	postive
TNFRSF21	MRPS30-DT	0.488881	7.25368e-24	postive
ITGAV	MRPS30-DT	0.40958	1.46245e-16	postive
VCAN	AC091185.1	0.4141	6.28466e-17	postive
TNFRSF21	AC091185.1	0.472798	3.16338e-22	postive
ITGAV	AC091185.1	0.426717	5.55437e-18	postive
JAG1	AC091185.1	0.52328	1.11854e-27	postive
S100A4	SLCO4A1-AS1	0.465096	1.79932e-21	postive
VEGFA	AC010319.4	0.432998	1.59753e-18	postive
FGFR1	SNHG12	0.405192	3.28018e-16	postive
APOH	SNHG12	-0.401688	6.19961e-16	negative
VEGFA	AL078644.1	0.422533	1.25599e-17	postive
TNFRSF21	LINC01836	0.510443	3.32652e-26	postive
ITGAV	LINC01836	0.515186	9.65893e-27	postive
APP	LINC01836	0.503809	1.81685e-25	postive
JAG1	LINC01836	0.5421	5.91275e-30	postive
NRP1	LINC01836	0.50296	2.25157e-25	postive
JAG2	LINC01836	0.480675	5.10447e-23	postive
CCND2	AL118558.4	0.520776	2.19289e-27	postive
JAG1	LINC02600	0.551412	3.90092e-31	postive
CCND2	AL122023.1	0.51843	4.09872e-27	postive
TNFRSF21	TTC39A-AS1	0.415097	5.20799e-17	postive
ITGAV	TTC39A-AS1	0.459668	5.96827e-21	postive
APP	TTC39A-AS1	0.49216	3.27795e-24	postive
SPP1	TTC39A-AS1	0.42696	5.29533e-18	postive
JAG2	TTC39A-AS1	0.462187	3.43011e-21	postive
TNFRSF21	GPRC5D-AS1	0.41651	3.98507e-17	postive
CCND2	GAS6-DT	0.42478	8.1157e-18	postive
TNFRSF21	TTC23L-AS1	0.440369	3.57851e-19	postive
ITGAV	TTC23L-AS1	0.402573	5.28209e-16	postive
JAG1	AC005005.3	0.500929	3.75274e-25	postive
FSTL1	LOXL1-AS1	0.561444	1.8931e-32	postive
FGFR1	LOXL1-AS1	0.712882	2.7215e-59	postive
COL5A2	LOXL1-AS1	0.699642	2.86794e-56	postive
COL3A1	LOXL1-AS1	0.500642	4.03262e-25	postive
PDGFA	LOXL1-AS1	0.411646	9.95716e-17	postive
MSX1	LOXL1-AS1	0.722982	1.02551e-61	postive
VEGFA	ZNF32-AS2	0.480839	4.91153e-23	postive
TNFRSF21	ZNF32-AS2	0.461277	4.1922e-21	postive
ITGAV	ZNF32-AS2	0.446262	1.05382e-19	postive
APP	ZNF32-AS2	0.417185	3.50536e-17	postive
JAG1	ZNF32-AS2	0.553449	2.12808e-31	postive
NRP1	ZNF32-AS2	0.404102	4.002e-16	postive
TNFRSF21	MAP4K3-DT	0.400535	7.63199e-16	postive
ITGAV	MAP4K3-DT	0.416663	3.87079e-17	postive
APP	MAP4K3-DT	0.443637	1.82212e-19	postive
TNFRSF21	AC092171.4	0.401076	6.92356e-16	postive
TNFRSF21	AL390719.2	0.524598	7.83111e-28	postive
JAG1	AL390719.2	0.465432	1.6695e-21	postive
JAG2	AL390719.2	0.420883	1.72717e-17	postive
CCND2	AC116651.1	0.535109	4.30799e-29	postive
VEGFA	AC005332.5	0.420603	1.82284e-17	postive
TNFRSF21	SNHG4	0.49033	5.11265e-24	postive
ITGAV	SNHG4	0.421038	1.67632e-17	postive
FGFR1	AC048341.2	0.478903	7.7257e-23	postive
TNFRSF21	AC048341.2	0.464474	2.06684e-21	postive
S100A4	AC048341.2	0.413208	7.4318e-17	postive
S100A4	ITGB2-AS1	0.442507	2.30274e-19	postive
TNFRSF21	AC139768.1	0.485685	1.56063e-23	postive
TNFRSF21	AL731567.1	0.432757	1.67646e-18	postive
ITGAV	AL731567.1	0.479928	6.08022e-23	postive
CXCL6	AL731567.1	0.417005	3.62786e-17	postive
TNFRSF21	LINC02449	0.440487	3.49311e-19	postive
FGFR1	PTOV1-AS1	0.428243	4.11323e-18	postive
TNFRSF21	PTOV1-AS1	0.440679	3.358e-19	postive
JAG1	PTOV1-AS1	0.46975	6.32679e-22	postive
APP	LINC01436	0.4584	7.87377e-21	postive
SPP1	LINC01436	0.607398	4.41676e-39	postive
TNFRSF21	AC112220.2	0.42476	8.14755e-18	postive
VEGFA	AL356481.3	0.454071	2.00974e-20	postive
JAG1	AP001922.6	0.472946	3.05805e-22	postive
JAG2	AP001922.6	0.476025	1.5068e-22	postive
TNFRSF21	AL691482.3	0.423229	1.09737e-17	postive
S100A4	AL691482.3	0.445475	1.24235e-19	postive
JAG1	BACE1-AS	0.426807	5.45764e-18	postive
APOH	AC024361.2	0.484785	1.93401e-23	postive
TNFRSF21	AC120053.1	0.414388	5.95318e-17	postive
JAG1	AC120053.1	0.48339	2.69251e-23	postive
TNFRSF21	WDFY3-AS2	0.463699	2.45514e-21	postive
ITGAV	WDFY3-AS2	0.507184	7.69474e-26	postive
APP	WDFY3-AS2	0.468056	9.27346e-22	postive
NRP1	WDFY3-AS2	0.471678	4.08396e-22	postive
JAG2	WDFY3-AS2	0.43356	1.42702e-18	postive
JAG1	LAMC1-AS1	0.505768	1.10476e-25	postive
VCAN	LINC02188	0.457705	9.16039e-21	postive
S100A4	AC108134.3	0.458934	7.0081e-21	postive
JAG1	Z97989.1	0.454188	1.9597e-20	postive
ITGAV	AC114956.2	0.46928	7.03659e-22	postive
APP	AC114956.2	0.507116	7.83119e-26	postive
VEGFA	MCM3AP-AS1	0.438071	5.72722e-19	postive
TNFRSF21	MCM3AP-AS1	0.48173	3.9838e-23	postive
JAG1	MCM3AP-AS1	0.412035	9.25903e-17	postive
VCAN	BX322234.1	0.452491	2.81997e-20	postive
POSTN	BX322234.1	0.536734	2.72675e-29	postive
FSTL1	BX322234.1	0.428026	4.29361e-18	postive
THBD	BX322234.1	0.569813	1.40035e-33	postive
TNFRSF21	BX322234.1	0.41546	4.86194e-17	postive
COL5A2	BX322234.1	0.400792	7.28719e-16	postive
ITGAV	BX322234.1	0.41124	1.07412e-16	postive
APP	BX322234.1	0.460082	5.45065e-21	postive
JAG1	BX322234.1	0.427953	4.35577e-18	postive
COL3A1	BX322234.1	0.540524	9.29083e-30	postive
SLCO2A1	BX322234.1	0.482875	3.04097e-23	postive
JAG2	BX322234.1	0.488134	8.68403e-24	postive
LUM	BX322234.1	0.586113	7.05167e-36	postive
COL5A2	AC099066.2	0.423046	1.13703e-17	postive
FGFR1	AL008721.2	0.479531	6.67193e-23	postive
TNFRSF21	AL008721.2	0.492973	2.68797e-24	postive
ITGAV	AL008721.2	0.415637	4.70229e-17	postive
JAG1	AL008721.2	0.593503	5.79664e-37	postive
MSX1	AP002336.2	0.623452	1.15913e-41	postive
APP	LINC00504	0.413274	7.34067e-17	postive
SPP1	LINC00504	0.523768	9.80424e-28	postive
ITGAV	NNT-AS1	0.451266	3.66229e-20	postive
APP	NNT-AS1	0.409889	1.38098e-16	postive
TNFRSF21	SUGT1-DT	0.406137	2.75936e-16	postive
KCNJ8	AC010185.1	0.649193	3.9599e-46	postive
VEGFA	AL360181.2	0.443511	1.87022e-19	postive
TNFRSF21	ASH1L-AS1	0.43995	3.89982e-19	postive
ITGAV	ASH1L-AS1	0.438898	4.83779e-19	postive
VAV2	AL354733.3	0.429789	3.02933e-18	postive
NRP1	AL049840.4	0.415251	5.05813e-17	postive
TNFRSF21	AC004067.1	0.471811	3.96229e-22	postive
ITGAV	AC004067.1	0.484484	2.0773e-23	postive
JAG1	AC004067.1	0.414319	6.03154e-17	postive
JAG2	AC004067.1	0.403906	4.14706e-16	postive
LPL	AL139260.1	0.455159	1.59012e-20	postive
CCND2	AL139260.1	0.586714	5.76981e-36	postive
VEGFA	AC127024.4	0.41838	2.79138e-17	postive
JAG1	AC127024.4	0.403973	4.09716e-16	postive
VEGFA	AL157392.3	0.454501	1.83215e-20	postive
TNFRSF21	AL157392.3	0.432015	1.94483e-18	postive
APP	AL157392.3	0.452525	2.79934e-20	postive
JAG1	AL157392.3	0.562776	1.25705e-32	postive
NRP1	AL157392.3	0.454325	1.90305e-20	postive
PTK2	AC064807.1	0.511208	2.72863e-26	postive
TNFRSF21	LINC00997	0.459863	5.71873e-21	postive
LPL	AL118558.3	0.429298	3.3392e-18	postive
CCND2	AL118558.3	0.594107	4.71209e-37	postive
TNFRSF21	UBA6-AS1	0.581403	3.35505e-35	postive
ITGAV	UBA6-AS1	0.543157	4.36188e-30	postive
APP	UBA6-AS1	0.427719	4.56107e-18	postive
JAG1	UBA6-AS1	0.409337	1.52988e-16	postive
NRP1	UBA6-AS1	0.491531	3.81967e-24	postive
S100A4	MIR4435-2HG	0.446311	1.04316e-19	postive
FSTL1	AC090409.1	0.590807	1.45302e-36	postive
LPL	AC090409.1	0.471194	4.55975e-22	postive
FGFR1	AC090409.1	0.430286	2.74469e-18	postive
CCND2	AC090409.1	0.710015	1.27021e-58	postive
FGFR1	AC017076.1	0.416066	4.33555e-17	postive
S100A4	PRKAR1B-AS1	0.480069	5.88298e-23	postive
VEGFA	UBE2Q1-AS1	0.437551	6.36807e-19	postive
TNFRSF21	CAPN10-DT	0.481738	3.97586e-23	postive
TNFRSF21	AC003070.1	0.52668	4.44428e-28	postive
S100A4	AC003070.1	0.502811	2.33803e-25	postive
ITGAV	AFAP1-AS1	0.489805	5.8049e-24	postive
PF4	AL137186.2	0.487789	9.43378e-24	postive
TNFRSF21	PAX8-AS1	0.476226	1.43853e-22	postive
APP	AP000695.2	0.586342	6.53334e-36	postive
SPP1	AP000695.2	0.624698	7.20134e-42	postive
VEGFA	AC253576.2	0.42075	1.77219e-17	postive
TIMP1	AL121772.1	0.42391	9.61427e-18	postive
FGFR1	RFX3-AS1	0.622343	1.7666e-41	postive
PDGFA	RFX3-AS1	0.409205	1.56768e-16	postive
MSX1	RFX3-AS1	0.675478	3.68718e-51	postive
TNFRSF21	PPIC-AS1	0.400028	8.35999e-16	postive
ITGAV	PPIC-AS1	0.432748	1.67939e-18	postive
FGFR1	THBS3-AS1	0.430493	2.63399e-18	postive
TNFRSF21	THBS3-AS1	0.461746	3.78058e-21	postive
JAG1	THBS3-AS1	0.403098	4.80321e-16	postive
TNFRSF21	LINC02709	0.465973	1.47941e-21	postive
ITGAV	LINC02709	0.523825	9.65443e-28	postive
ITGAV	AC011815.1	0.433504	1.44309e-18	postive
TNFRSF21	AL353801.1	0.502098	2.79773e-25	postive
ITGAV	AL353801.1	0.453124	2.46278e-20	postive
TNFRSF21	LINC00847	0.457926	8.72931e-21	postive
ITGAV	LINC00847	0.408997	1.62941e-16	postive
ITGAV	ZEB1-AS1	0.427456	4.8038e-18	postive
NRP1	ZEB1-AS1	0.523543	1.04194e-27	postive
VEGFA	AC068580.1	0.414635	5.68277e-17	postive
VCAN	LINC00941	0.556296	9.05757e-32	postive
FGFR1	LINC00941	0.471002	4.76351e-22	postive
TNFRSF21	LINC00941	0.464539	2.0368e-21	postive
TNFRSF21	FBXL19-AS1	0.487335	1.05205e-23	postive
ITGAV	FBXL19-AS1	0.474727	2.03246e-22	postive
APP	FBXL19-AS1	0.412202	8.97352e-17	postive
JAG2	FBXL19-AS1	0.451748	3.30515e-20	postive
TNFRSF21	AC006547.1	0.457192	1.02405e-20	postive
ITGAV	AC006547.1	0.436279	8.24376e-19	postive
NRP1	AC006547.1	0.411981	9.35249e-17	postive
VEGFA	GARS1-DT	0.427023	5.23085e-18	postive
TNFRSF21	AC007038.1	0.405929	2.86668e-16	postive
TNFRSF21	EPB41L4A-DT	0.556396	8.78838e-32	postive
CCND2	EPB41L4A-DT	0.402515	5.33805e-16	postive
ITGAV	EPB41L4A-DT	0.494972	1.64714e-24	postive
APP	EPB41L4A-DT	0.519992	2.70388e-27	postive
JAG1	EPB41L4A-DT	0.492903	2.73438e-24	postive
NRP1	EPB41L4A-DT	0.475158	1.84034e-22	postive
JAG2	EPB41L4A-DT	0.570003	1.31896e-33	postive
TNFRSF21	AC009133.1	0.443764	1.77471e-19	postive
ITGAV	AC009133.1	0.510475	3.2991e-26	postive
JAG2	AC009133.1	0.417603	3.23716e-17	postive
CXCL6	AC009133.1	0.408319	1.84698e-16	postive
VAV2	AL513534.2	0.414605	5.71399e-17	postive
TNFRSF21	RNF139-AS1	0.4349	1.08957e-18	postive
PTK2	RNF139-AS1	0.425181	7.50473e-18	postive
TNFRSF21	LINC01133	0.417482	3.31313e-17	postive
S100A4	LINC01133	0.570828	1.01586e-33	postive
THBD	HID1-AS1	0.506473	9.2294e-26	postive
SLCO2A1	HID1-AS1	0.587293	4.7526e-36	postive
CCND2	LIPE-AS1	0.406064	2.79665e-16	postive
S100A4	AC018755.4	0.476556	1.33267e-22	postive
FSTL1	LINC02550	0.54731	1.30555e-30	postive
LPL	LINC02550	0.464821	1.9129e-21	postive
CCND2	LINC02550	0.641359	1.00535e-44	postive
VAV2	AC012313.6	0.404163	3.95737e-16	postive
JAG1	NUTM2A-AS1	0.404224	3.91408e-16	postive
TNFRSF21	AP000759.1	0.498333	7.17565e-25	postive
ITGAV	AP000759.1	0.438919	4.8172e-19	postive
JAG1	AP000759.1	0.432685	1.70065e-18	postive
CXCL6	AP000759.1	0.434804	1.11086e-18	postive
TNFRSF21	AC007996.1	0.402373	5.47774e-16	postive
ITGAV	AC007996.1	0.491805	3.57329e-24	postive
LUM	LINC00996	0.52831	2.84456e-28	postive
PTK2	UBR5-AS1	0.592138	9.24044e-37	postive
FSTL1	SNHG18	0.411423	1.03801e-16	postive
FGFR1	SNHG28	0.403522	4.44667e-16	postive
S100A4	AC004921.1	0.564166	8.1813e-33	postive
S100A4	AC008105.2	0.427501	4.76071e-18	postive
LUM	AC008105.2	0.442444	2.33304e-19	postive
FSTL1	LINC00839	0.646355	1.29194e-45	postive
FGFR1	LINC00839	0.520346	2.46018e-27	postive
CCND2	LINC00839	0.412267	8.86541e-17	postive
COL5A2	LINC00839	0.620694	3.29684e-41	postive
COL3A1	LINC00839	0.429651	3.11365e-18	postive
MSX1	LINC00839	0.515297	9.38106e-27	postive
TNFRSF21	AL109614.1	0.415951	4.4306e-17	postive
ITGAV	AC100861.1	0.4022	5.65162e-16	postive
S100A4	AC025048.4	0.433179	1.54046e-18	postive
S100A4	LINC02139	0.413105	7.57696e-17	postive
KCNJ8	LINC02754	0.401315	6.63082e-16	postive
VCAN	AC009120.2	0.47361	2.62637e-22	postive
FGFR1	AC009120.2	0.423584	1.02438e-17	postive
TNFRSF21	AC009120.2	0.52073	2.21955e-27	postive
ITGAV	AC009120.2	0.412267	8.86524e-17	postive
TNFRSF21	AC009120.3	0.529903	1.83501e-28	postive
ITGAV	AC009120.3	0.491727	3.64191e-24	postive
JAG1	AC009120.3	0.420111	2.00365e-17	postive
CCND2	LINC02615	0.451086	3.80555e-20	postive
COL5A2	MIR155HG	0.469459	6.75749e-22	postive
S100A4	MIR155HG	0.400159	8.16559e-16	postive
APOH	AC068338.2	0.405337	3.1943e-16	postive
APOH	AC021491.4	0.414122	6.25949e-17	postive
VEGFA	AC008735.2	0.411554	1.01288e-16	postive
TNFRSF21	NRSN2-AS1	0.544773	2.73327e-30	postive
ITGAV	NRSN2-AS1	0.520772	2.19483e-27	postive
APP	NRSN2-AS1	0.401823	6.04993e-16	postive
NRP1	NRSN2-AS1	0.482737	3.14171e-23	postive
APOH	NRSN2-AS1	-0.408096	1.92436e-16	negative
PRG2	SLFNL1-AS1	0.511264	2.68926e-26	postive
CCND2	AC005046.1	0.578179	9.61522e-35	postive
ITGAV	AC026412.3	0.509331	4.43343e-26	postive
VEGFA	LENG8-AS1	0.413655	6.83405e-17	postive
TNFRSF21	LENG8-AS1	0.467798	9.82792e-22	postive
FSTL1	MIR503HG	0.454631	1.78149e-20	postive
CCND2	MIR503HG	0.547077	1.39747e-30	postive
FSTL1	AP000866.6	0.410301	1.27917e-16	postive
CCND2	AP000866.6	0.530848	1.41307e-28	postive
VEGFA	AC092953.2	0.409696	1.43128e-16	postive
VEGFA	AL139287.1	0.432707	1.69325e-18	postive
S100A4	AC009065.4	0.470652	5.15711e-22	postive
VEGFA	AC005288.1	0.43664	7.66188e-19	postive
TNFRSF21	AC005288.1	0.428191	4.15591e-18	postive
ITGAV	AC005288.1	0.547588	1.20368e-30	postive
APP	AC005288.1	0.438677	5.06101e-19	postive
JAG1	AC005288.1	0.426109	6.25877e-18	postive
NRP1	AC005288.1	0.441754	2.69078e-19	postive
FGFR1	AC026356.1	0.424509	8.55626e-18	postive
TNFRSF21	AC026356.1	0.497593	8.62259e-25	postive
COL5A2	AC026356.1	0.424095	9.27353e-18	postive
ITGAV	AC026356.1	0.462441	3.24365e-21	postive
S100A4	AC026356.1	0.455105	1.6086e-20	postive
APOH	AC026356.1	-0.486262	1.35992e-23	negative
TNFRSF21	AC102953.2	0.404576	3.67076e-16	postive
LUM	LINC02361	0.418634	2.65928e-17	postive
PTK2	TMCC1-AS1	0.408037	1.9456e-16	postive
CCND2	SCGB1B2P	0.604759	1.13608e-38	postive
FGFR1	MIR181A2HG	0.457387	9.81481e-21	postive
JAG1	MIR181A2HG	0.58245	2.37717e-35	postive
VCAN	AC026368.1	0.467251	1.11122e-21	postive
TNFRSF21	AC026368.1	0.51936	3.20052e-27	postive
ITGAV	AC026368.1	0.430043	2.88066e-18	postive
JAG1	AC026368.1	0.521784	1.67329e-27	postive
S100A4	AC009686.2	0.459146	6.6903e-21	postive
CCND2	AGBL5-IT1	0.421143	1.64286e-17	postive
TNFRSF21	AC107027.3	0.442868	2.13713e-19	postive
APP	AC107027.3	0.434093	1.28191e-18	postive
NRP1	AC107027.3	0.446813	9.38876e-20	postive
S100A4	LINC01978	0.48179	3.92739e-23	postive
JAG2	LINC01978	0.422862	1.17839e-17	postive
FGFR1	STARD7-AS1	0.430194	2.79524e-18	postive
TNFRSF21	STARD7-AS1	0.453957	2.05969e-20	postive
PF4	AL158151.4	0.451611	3.40305e-20	postive
CCND2	AL158151.4	0.563024	1.16456e-32	postive
TNFRSF21	AC092757.2	0.421917	1.41504e-17	postive
APP	AC092757.2	0.522573	1.35323e-27	postive
SPP1	AC092757.2	0.446005	1.11212e-19	postive
TNFRSF21	AC009061.2	0.409123	1.59165e-16	postive
ITGAV	AC009549.1	0.41001	1.35045e-16	postive
APP	AC009549.1	0.550601	4.95949e-31	postive
SPP1	AC009549.1	0.400081	8.28096e-16	postive
VEGFA	PTOV1-AS2	0.440887	3.2172e-19	postive
JAG1	LINC00662	0.459356	6.38959e-21	postive
JAG1	AC006042.1	0.429406	3.26813e-18	postive
FGFR1	AC116351.1	0.408364	1.83156e-16	postive
TNFRSF21	AC116351.1	0.661722	1.8322e-48	postive
ITGAV	AC116351.1	0.620567	3.4592e-41	postive
APP	AC116351.1	0.494577	1.81511e-24	postive
JAG1	AC116351.1	0.572381	6.20481e-34	postive
NRP1	AC116351.1	0.561701	1.74949e-32	postive
JAG2	AC116351.1	0.50442	1.55602e-25	postive
FGFR1	AL122035.1	0.40103	6.98065e-16	postive
ITGAV	AL122035.1	0.483677	2.51565e-23	postive
APP	AL122035.1	0.428538	3.8807e-18	postive
NRP1	AL122035.1	0.400798	7.27891e-16	postive
JAG2	AL122035.1	0.423562	1.02861e-17	postive
LUM	AL122035.1	0.408456	1.80065e-16	postive
CCND2	AC024560.3	0.518428	4.1008e-27	postive
FSTL1	AC073323.1	0.545081	2.49978e-30	postive
FGFR1	AC073323.1	0.589571	2.20838e-36	postive
COL5A2	AC073323.1	0.657358	1.22682e-47	postive
COL3A1	AC073323.1	0.481762	3.95414e-23	postive
MSX1	AC073323.1	0.632951	2.91746e-43	postive
TNFRSF21	AC021016.1	0.60224	2.77602e-38	postive
ITGAV	AC021016.1	0.408666	1.73217e-16	postive
JAG1	AC021016.1	0.444745	1.44698e-19	postive
S100A4	AC021016.1	0.488819	7.36314e-24	postive
JAG2	AC021016.1	0.494767	1.73217e-24	postive
TNFRSF21	AC073487.1	0.405027	3.38065e-16	postive
TNFRSF21	AC091588.3	0.438714	5.02337e-19	postive
APP	DNAH10OS	0.501472	3.27522e-25	postive
SPP1	DNAH10OS	0.462465	3.22601e-21	postive
JAG1	AC010326.3	0.428179	4.16524e-18	postive
FSTL1	AC100793.4	0.408857	1.67212e-16	postive
LPL	AC100793.4	0.536767	2.70153e-29	postive
CCND2	AC100793.4	0.739666	5.77905e-66	postive
S100A4	AC010542.5	0.494614	1.7984e-24	postive
VCAN	AC010457.1	0.480195	5.71213e-23	postive
PTK2	AC104958.2	0.401035	6.9743e-16	postive
CXCL6	AC015813.1	0.446953	9.11762e-20	postive
S100A4	AC004687.1	0.490948	4.40058e-24	postive
VCAN	MIR23AHG	0.535559	3.79667e-29	postive
FGFR1	MIR23AHG	0.538229	1.786e-29	postive
TNFRSF21	MIR23AHG	0.516889	6.16649e-27	postive
ITGAV	MIR23AHG	0.400237	8.05158e-16	postive
TNFRSF21	LINC02298	0.413967	6.44408e-17	postive
ITGAV	LINC02298	0.416349	4.10919e-17	postive
JAG2	LINC02298	0.577005	1.40658e-34	postive
PTK2	AC020656.2	0.41978	2.13539e-17	postive
THBD	AL157838.1	0.43367	1.3958e-18	postive
FGFR1	AC060766.3	0.516043	7.70847e-27	postive
TNFRSF21	AC060766.3	0.4325	1.76512e-18	postive
APP	AC060766.3	0.410779	1.17043e-16	postive
JAG1	AC060766.3	0.497767	8.25906e-25	postive
COL3A1	AL591686.1	0.481766	3.94977e-23	postive
COL5A2	AC018690.1	0.46714	1.13934e-21	postive
TNFRSF21	AL133355.1	0.612401	7.18815e-40	postive
ITGAV	AL133355.1	0.526311	4.91544e-28	postive
APP	AL133355.1	0.543795	3.62813e-30	postive
JAG1	AL133355.1	0.480621	5.16904e-23	postive
NRP1	AL133355.1	0.484822	1.91667e-23	postive
JAG2	AL133355.1	0.51519	9.64812e-27	postive
JAG1	AC022784.1	0.401559	6.34558e-16	postive
S100A4	Z69706.1	0.41491	5.39524e-17	postive
JAG2	CEROX1	0.462471	3.2218e-21	postive
MSX1	AC006538.1	0.527697	3.36488e-28	postive
TNFRSF21	FAM111A-DT	0.585464	8.75701e-36	postive
ITGAV	FAM111A-DT	0.542835	4.78564e-30	postive
APP	FAM111A-DT	0.562687	1.29197e-32	postive
JAG1	FAM111A-DT	0.560588	2.46082e-32	postive
NRP1	FAM111A-DT	0.400318	7.93469e-16	postive
JAG2	FAM111A-DT	0.429673	3.09984e-18	postive
TNFRSF21	AC027117.1	0.44375	1.77986e-19	postive
PF4	AC108676.1	0.503181	2.12923e-25	postive
CXCL6	AC108676.1	0.476055	1.4963e-22	postive
JAG1	AC062037.2	0.425402	7.18706e-18	postive
NRP1	LINC01560	0.402906	4.97356e-16	postive
S100A4	AC015912.3	0.487695	9.64911e-24	postive
TNFRSF21	AC016065.1	0.513897	1.35426e-26	postive
ITGAV	AC016065.1	0.407901	1.99503e-16	postive
JAG1	AC016065.1	0.419169	2.40044e-17	postive
TNFRSF21	PRKAR1B-AS2	0.542547	5.19921e-30	postive
ITGAV	PRKAR1B-AS2	0.530383	1.6073e-28	postive
APP	PRKAR1B-AS2	0.401599	6.29958e-16	postive
JAG1	PRKAR1B-AS2	0.477815	9.95373e-23	postive
NRP1	PRKAR1B-AS2	0.428931	3.59046e-18	postive
JAG2	PRKAR1B-AS2	0.579354	6.55948e-35	postive
FSTL1	AC002398.2	0.470146	5.78422e-22	postive
LPL	AC002398.2	0.684189	6.05508e-53	postive
CCND2	AC002398.2	0.799093	3.23835e-84	postive
FSTL1	PELATON	0.443857	1.7406e-19	postive
LPL	PELATON	0.445908	1.13495e-19	postive
CCND2	PELATON	0.483911	2.37952e-23	postive
S100A4	PELATON	0.47402	2.39076e-22	postive
FGFR1	LINC01116	0.473009	3.01445e-22	postive
COL5A2	LINC01116	0.512991	1.71618e-26	postive
MSX1	LINC01116	0.782559	1.45128e-78	postive
S100A4	AC008610.1	0.432927	1.62022e-18	postive
VAV2	MIR600HG	0.511407	2.59138e-26	postive
VEGFA	CR936218.1	0.462817	2.98468e-21	postive
ITGAV	CR936218.1	0.43484	1.10296e-18	postive
FSTL1	PRKCQ-AS1	0.412787	8.04341e-17	postive
FGFR1	PRKCQ-AS1	0.501469	3.27781e-25	postive
COL5A2	PRKCQ-AS1	0.528525	2.68168e-28	postive
PDGFA	PRKCQ-AS1	0.423365	1.06877e-17	postive
MSX1	PRKCQ-AS1	0.730307	1.52923e-63	postive
LUM	PRKCQ-AS1	0.41098	1.12737e-16	postive
VEGFA	AL158166.1	0.457653	9.26374e-21	postive
ITGAV	AL158166.1	0.402448	5.40326e-16	postive
FSTL1	LINC01197	0.506053	1.02735e-25	postive
LPL	LINC01197	0.407466	2.16168e-16	postive
THBD	LINC01197	0.531201	1.28147e-28	postive
CCND2	LINC01197	0.568142	2.36955e-33	postive
SLCO2A1	LINC01197	0.511393	2.60091e-26	postive
LUM	LINC01197	0.53062	1.50516e-28	postive
S100A4	AC010531.6	0.453819	2.12154e-20	postive
CCND2	AC099778.1	0.438584	5.15857e-19	postive
VCAN	AC104083.1	0.452361	2.89962e-20	postive
POSTN	AC104083.1	0.547751	1.14747e-30	postive
THBD	AC104083.1	0.475749	1.60614e-22	postive
ITGAV	AC104083.1	0.507563	6.98274e-26	postive
JAG1	AC104083.1	0.544102	3.31971e-30	postive
COL3A1	AC104083.1	0.477298	1.1223e-22	postive
NRP1	AC104083.1	0.440751	3.30798e-19	postive
SLCO2A1	AC104083.1	0.402798	5.07151e-16	postive
JAG2	AC104083.1	0.547238	1.33342e-30	postive
LUM	AC104083.1	0.572665	5.66816e-34	postive
MSX1	AC061992.2	0.445043	1.35973e-19	postive
TNFRSF21	AP001469.2	0.451639	3.38235e-20	postive
ITGAV	AP001469.2	0.416784	3.78337e-17	postive
ITGAV	Z68871.1	0.41897	2.49391e-17	postive
TNFRSF21	SCTR-AS1	0.409448	1.49888e-16	postive
ITGAV	SCTR-AS1	0.633335	2.50741e-43	postive
TNFRSF21	LINC02331	0.572683	5.63457e-34	postive
ITGAV	LINC02331	0.515567	8.73668e-27	postive
APP	LINC02331	0.562755	1.26517e-32	postive
JAG1	LINC02331	0.512422	1.99043e-26	postive
SPP1	LINC02331	0.408627	1.74485e-16	postive
NRP1	LINC02331	0.528976	2.36881e-28	postive
JAG2	LINC02331	0.552831	2.55844e-31	postive
LPL	LNCTAM34A	0.5435	3.9511e-30	postive
CCND2	LNCTAM34A	0.74262	9.44461e-67	postive
VAV2	FGD5-AS1	0.401997	5.86324e-16	postive
PF4	MIR583HG	0.417924	3.04512e-17	postive
NRP1	AL133367.1	0.435696	9.27781e-19	postive
JAG2	AL133367.1	0.422153	1.3518e-17	postive
ITGAV	SEMA6A-AS1	0.442528	2.29276e-19	postive
CXCL6	SEMA6A-AS1	0.431608	2.10943e-18	postive
TNFRSF21	SEC24B-AS1	0.498847	6.31401e-25	postive
FGFR1	AC010186.3	0.438411	5.34406e-19	postive
COL5A2	AC010186.3	0.487679	9.68617e-24	postive
APP	AL390066.1	0.462481	3.21507e-21	postive
SPP1	AL390066.1	0.409412	1.5088e-16	postive
APP	NORAD	0.401567	6.33668e-16	postive
JAG1	NORAD	0.415989	4.39878e-17	postive
PF4	OSMR-AS1	0.440722	3.32776e-19	postive
S100A4	OSMR-AS1	0.438208	5.5699e-19	postive
JAG2	MNX1-AS1	0.403064	4.83225e-16	postive
FGFR1	JAKMIP2-AS1	0.461049	4.40778e-21	postive
COL5A2	JAKMIP2-AS1	0.444773	1.43858e-19	postive
MSX1	JAKMIP2-AS1	0.859956	1.03284e-110	postive
LUM	LINC00926	0.511773	2.35618e-26	postive
THBD	AC027601.2	0.524769	7.4747e-28	postive
SLCO2A1	AC027601.2	0.423323	1.07762e-17	postive
KCNJ8	LINC01124	0.479364	6.93834e-23	postive
VEGFA	AP005899.1	0.492409	3.08474e-24	postive
ITGAV	AP005899.1	0.462963	2.89e-21	postive
VCAN	AC087477.2	0.456203	1.26901e-20	postive
FGFR1	AC087477.2	0.453663	2.19374e-20	postive
TNFRSF21	AC087477.2	0.503368	2.03099e-25	postive
ITGAV	AC087477.2	0.472119	3.6935e-22	postive
APP	AC087477.2	0.411229	1.07627e-16	postive
JAG1	AC087477.2	0.487634	9.79258e-24	postive
NRP1	AC087477.2	0.420329	1.92145e-17	postive
TNFRSF21	HMGN3-AS1	0.55971	3.21747e-32	postive
ITGAV	HMGN3-AS1	0.470443	5.40742e-22	postive
JAG1	HMGN3-AS1	0.415214	5.09377e-17	postive
COL5A2	AC007406.3	0.424827	8.04085e-18	postive
KCNJ8	AL161645.1	0.406071	2.79279e-16	postive
FGFR1	AC105020.1	0.400429	7.77895e-16	postive
TNFRSF21	AC105020.1	0.494777	1.72811e-24	postive
CCND2	AC015726.1	0.462044	3.5405e-21	postive
S100A4	AC007773.1	0.415208	5.09948e-17	postive
VEGFA	AC109460.2	0.42643	5.87624e-18	postive
CCND2	AP001437.1	0.587463	4.48972e-36	postive
TNFRSF21	AC021321.1	0.40727	2.24091e-16	postive
JAG1	AC021321.1	0.40593	2.86607e-16	postive
VEGFA	AC087289.5	0.429981	2.91616e-18	postive
FGFR1	AC087289.5	0.426354	5.96465e-18	postive
TNFRSF21	AC087289.5	0.486284	1.35295e-23	postive
ITGAV	AC087289.5	0.534336	5.35134e-29	postive
APP	AC087289.5	0.411844	9.59486e-17	postive
JAG1	AC087289.5	0.431198	2.28928e-18	postive
NRP1	AC087289.5	0.426686	5.58889e-18	postive
FGFR1	SNHG21	0.40225	5.60094e-16	postive
NRP1	AP000866.2	0.408084	1.92868e-16	postive
FSTL1	AL359076.1	0.438894	4.8412e-19	postive
FGFR1	AL359076.1	0.430483	2.63941e-18	postive
MSX1	AL359076.1	0.511643	2.43714e-26	postive
FGFR1	AC099850.3	0.432628	1.72035e-18	postive
COL5A2	AC099850.3	0.436769	7.46395e-19	postive
TNFRSF21	AC018904.1	0.424466	8.62767e-18	postive
JAG1	AC018904.1	0.48524	1.73517e-23	postive
S100A4	HLA-DQB1-AS1	0.420807	1.75258e-17	postive
FGFR1	AC138028.4	0.428732	3.73432e-18	postive
TNFRSF21	AC138028.4	0.521295	1.90788e-27	postive
ITGAV	AC138028.4	0.472388	3.47396e-22	postive
JAG1	AC138028.4	0.477135	1.16541e-22	postive
NRP1	AC138028.4	0.472228	3.60263e-22	postive
JAG2	GATA2-AS1	0.405552	3.07145e-16	postive
JAG2	LINC00957	0.435533	9.58931e-19	postive
JAG2	KRTAP5-AS1	0.499916	4.83671e-25	postive
VAV2	AC007066.2	0.413452	7.10012e-17	postive
FSTL1	ZNF426-DT	0.436547	7.80876e-19	postive
LPL	ZNF426-DT	0.559373	3.56506e-32	postive
CCND2	ZNF426-DT	0.728482	4.41644e-63	postive
ITGAV	INE1	0.411363	1.04963e-16	postive

## Sheet: Appendix 2
Appendix 2. Differential expression data of angiogenesis-associated lncRNA in HCC tumor and normal samples
lncRNA	conMean	treatMean	logFC	pValue	fdr
AC004540.2	1.7493	0.567111	-1.62507	8.07708e-20	8.21424e-19
AC026369.3	0.501004	0.127119	-1.97865	2.65164e-14	9.72268e-14
AL354836.1	0.4877	1.49624	1.61728	2.75143e-15	1.16773e-14
AL591895.1	2.80341	10.1594	1.85756	3.08564e-21	3.9599e-20
AL683813.1	0.0755353	0.208366	1.4639	7.46434e-15	2.9367e-14
ERICD	0.11064	0.328828	1.57145	1.42257e-13	4.76253e-13
NUP50-DT	1.82318	4.17329	1.19473	2.47551e-12	7.29125e-12
AC008050.1	0.0626803	0.159691	1.3492	1.92682e-07	3.21534e-07
PCOTH	0.0458518	0.119858	1.38627	1.07009e-07	1.86057e-07
ZNF252P-AS1	0.0157001	0.115011	2.87293	5.05637e-24	1.97149e-22
AC011476.3	0.0787609	0.212551	1.43225	5.13242e-08	9.12996e-08
AC016866.1	0.0478799	0.151407	1.66094	0.00207905	0.0023346
AL050309.1	0.0568575	0.130886	1.20288	0.000103755	0.000131586
AC008549.1	23.3809	11.3131	-1.04734	3.87525e-14	1.38329e-13
AP001107.4	0.0380518	0.174733	2.19912	2.16572e-11	5.61213e-11
AC009237.15	0.246232	0.665483	1.43438	5.70816e-12	1.58593e-11
RFX5-AS1	0.181696	0.369471	1.02393	1.17672e-05	1.66471e-05
SNHG1	1.24386	6.04175	2.28014	4.46995e-26	6.02326e-24
AC040970.1	0.106725	0.629852	2.56111	7.47451e-06	1.07721e-05
AC005261.1	1.63538	3.93295	1.26598	2.64751e-23	7.22364e-22
AC021078.1	0.380296	0.829084	1.1244	9.11127e-14	3.08866e-13
AL158212.2	0.0326605	0.16495	2.33641	4.81371e-15	1.9806e-14
NARF-IT1	0.0397019	0.129344	1.70393	1.65538e-09	3.47178e-09
ANKRD10-IT1	0.853368	2.26904	1.41084	1.6643e-07	2.81209e-07
AL021707.4	0.0250159	0.121121	2.27554	1.53174e-09	3.23883e-09
AC087623.2	0.0692124	0.154605	1.15948	1.846e-06	2.87571e-06
LINC01004	0.201823	0.842962	2.06238	2.08635e-22	4.01622e-21
AC004908.1	0.100147	0.266417	1.41157	6.37196e-08	1.12238e-07
AC000067.1	0.00592991	0.130431	4.45914	4.35578e-14	1.53449e-13
AC073842.2	0.0355886	0.299099	3.07113	3.30244e-17	1.85418e-16
AC011462.4	0.0791419	0.516274	2.70562	1.75904e-20	1.89625e-19
HRAT92	0.0255063	0.327937	3.68449	1.50934e-16	7.67486e-16
LINC02544	0.0437282	0.204057	2.22234	0.00443229	0.0048557
AC022211.3	0.0514946	0.137638	1.41839	3.25274e-05	4.35043e-05
OTUD6B-AS1	1.62141	3.28037	1.01661	3.27151e-18	2.41554e-17
Z98200.1	0.0368298	0.135657	1.88102	9.59702e-09	1.84743e-08
AC091057.1	0.0311859	0.230632	2.88663	8.91837e-23	1.9228e-21
ARHGAP27P1-BPTFP1-KPNA2P3	0.177379	0.584585	1.72058	8.62856e-21	9.49142e-20
LINC00342	0.389269	1.13162	1.53955	2.17287e-14	8.07709e-14
AC005785.1	0.063255	0.290224	2.19791	5.46163e-22	8.65829e-21
AC006273.1	0.0429851	0.239555	2.47845	0.000167152	0.000208072
AP002954.1	0.398372	0.182595	-1.12547	6.55793e-08	1.15138e-07
LINC01503	0.556853	1.43153	1.36219	0.00272099	0.00303647
AC015849.3	0.184326	0.56545	1.61714	7.65049e-10	1.65607e-09
AC016590.3	0.094312	0.260988	1.46847	6.15615e-10	1.34339e-09
AC027688.1	0.140566	0.547467	1.96152	1.88913e-07	3.17209e-07
AC111000.4	0.122345	1.127	3.20347	1.77749e-17	1.07648e-16
LINC01615	0.011918	0.171558	3.84749	7.3554e-11	1.79392e-10
AL590560.3	0.0724788	0.242303	1.74118	1.59581e-05	2.21116e-05
CRIM1-DT	0.851886	3.14807	1.88574	0.000111587	0.000141186
SLC12A9-AS1	0.108525	0.540475	2.3162	1.03849e-12	3.18038e-12
MIATNB	0.198102	0.40296	1.0244	4.91867e-11	1.24468e-10
BAALC-AS1	0.0350227	0.170909	2.28686	1.16727e-12	3.55458e-12
AC006435.2	0.0758059	0.265306	1.80728	1.62598e-11	4.27513e-11
AL365181.2	0.0448723	0.872083	4.28057	2.53206e-16	1.26369e-15
MIR210HG	0.439851	1.41938	1.69018	0.000416062	0.000492873
AC006059.1	0.0447904	0.13873	1.63102	0.000314584	0.00037933
LINC00205	0.289346	1.40556	2.28028	1.02782e-21	1.49728e-20
AC004812.2	0.156451	0.507039	1.69639	7.07215e-23	1.58829e-21
AC008760.1	0.0701136	0.211699	1.59425	0.000269739	0.000329017
AC010973.2	0.110305	0.626642	2.50615	7.06185e-26	7.61268e-24
CSGALNACT2-DT	0.0352947	0.17835	2.33719	4.50793e-22	7.59304e-21
AL353600.1	0.0446567	0.114714	1.3611	0.0105825	0.0112726
AL122125.1	0.0480595	0.20473	2.09083	1.66413e-10	3.88296e-10
LINC00630	0.053377	0.135824	1.34744	4.06368e-09	8.08238e-09
AL355102.4	0.350582	2.51366	2.84196	2.42113e-05	3.30378e-05
RHPN1-AS1	0.102895	0.46784	2.18484	3.00183e-16	1.4709e-15
LINC00622	0.0516851	0.257883	2.3189	3.22005e-15	1.33508e-14
WARS2-AS1	0.1719	0.426345	1.31045	9.51206e-13	2.93829e-12
AC131159.2	0.0590065	0.170296	1.5291	1.5463e-11	4.08558e-11
AC004771.2	0.0582879	0.154393	1.40534	1.27558e-05	1.79046e-05
LINC01914	0.0417553	0.209553	2.32728	0.000451464	0.000532471
FAM13A-AS1	0.079152	0.167322	1.07993	9.45301e-09	1.82623e-08
GRASLND	0.00952899	0.12561	3.72048	6.42433e-09	1.26839e-08
AC010501.2	0.0557007	0.181291	1.70254	9.55821e-06	1.36293e-05
AC068580.3	0.311359	1.01724	1.708	3.08992e-14	1.12532e-13
AC232271.1	0.0823206	0.337276	2.0346	4.70598e-21	5.76482e-20
LINC00653	0.0639445	0.284249	2.15226	6.52226e-18	4.34012e-17
ATP6V0E2-AS1	0.077775	0.306715	1.97952	2.25831e-15	9.66053e-15
BX255925.1	0.065571	0.175505	1.42038	6.1702e-07	9.9573e-07
AP000424.2	0.121326	0.591554	2.28562	0.00187535	0.00211468
AC010168.2	0.0534369	0.195717	1.87286	4.46145e-16	2.12807e-15
AL117335.1	0.0527678	0.266389	2.33581	7.82295e-09	1.5333e-08
AP006621.4	0.130886	0.311844	1.25252	0.000901295	0.00103803
AC080013.2	0.0350603	0.175495	2.32351	5.20381e-14	1.79798e-13
LINC00641	0.185227	0.425148	1.19867	1.05383e-08	2.01423e-08
MIAT	0.0584219	0.175236	1.58472	2.59079e-05	3.49984e-05
AC012462.3	0.0537384	0.215851	2.00601	5.79724e-05	7.54761e-05
AC005776.2	0.0530404	0.114441	1.10944	1.91903e-07	3.21228e-07
AC129510.1	0.0901453	0.278624	1.628	2.099e-09	4.31817e-09
AC004923.4	0.0476429	0.215747	2.17901	1.28909e-14	4.95048e-14
AC005253.1	0.0785479	0.278355	1.82528	9.28829e-18	6.03179e-17
AC078909.2	0.0227442	0.344964	3.92288	3.74363e-17	2.08023e-16
AC011005.4	0.0418093	0.403156	3.26944	3.20106e-17	1.81618e-16
LINC01948	0.0304927	0.170714	2.48505	3.00247e-08	5.50453e-08
AC139795.2	0.317006	0.7169	1.17726	4.16874e-11	1.05988e-10
CASC15	0.0192271	0.120833	2.6518	8.30534e-07	1.32443e-06
AC104463.2	0.115072	0.348538	1.59878	1.05007e-10	2.52672e-10
AC090229.1	0.130964	0.283318	1.11325	7.50965e-07	1.2011e-06
AL355488.1	0.159005	0.990814	2.63954	9.06822e-25	5.43085e-23
MUC12-AS1	0.0614431	0.620857	3.33694	0.000339021	0.000406072
AC096642.1	0.0232432	0.131227	2.49719	5.85536e-19	5.09038e-18
AL031600.1	0.0697979	0.367438	2.39625	8.65628e-14	2.953e-13
LINC02041	0.0809132	1.09288	3.75561	0.00272886	0.00303896
LINC01619	0.0426723	0.152184	1.83444	0.000116718	0.000147332
MACORIS	0.0829899	0.242905	1.54939	1.61368e-08	3.03056e-08
CYTOR	0.722748	4.13073	2.51483	8.43033e-21	9.46655e-20
AC090181.2	0.0423976	0.140356	1.72704	5.34427e-05	7.06021e-05
AC090907.1	0.0780782	0.181781	1.21921	0.0261169	0.0269675
AF117829.1	0.130914	0.412341	1.65522	4.77499e-18	3.38647e-17
AC010173.1	0.0367196	0.116034	1.65993	2.09326e-13	6.83799e-13
NRAV	0.820404	2.09072	1.34959	3.9787e-19	3.5742e-18
HMGA1P4	0.220081	0.467343	1.08645	0.0213892	0.0222563
TGFB2-AS1	0.0651096	0.349643	2.42494	0.000192253	0.000238765
AL138966.2	0.0300452	0.137231	2.1914	1.85006e-11	4.8407e-11
AC010547.2	2.31583	1.13197	-1.03269	5.12076e-24	1.97149e-22
AP003486.1	0.341558	0.827403	1.27646	1.61202e-15	6.95105e-15
AL121772.3	0.0451012	0.234479	2.37822	2.14433e-16	1.08018e-15
CCR5AS	0.0917356	0.291766	1.66926	4.32545e-06	6.42264e-06
MAP3K4-AS1	0.080769	0.207743	1.36293	3.60794e-09	7.22929e-09
AL359091.4	0.0679619	0.198239	1.54444	0.0379783	0.0383546
AL606489.1	0.0559385	0.834341	3.89873	8.23275e-24	2.61027e-22
AC010834.3	0.120302	0.360451	1.58314	2.02109e-12	5.98552e-12
AC008870.2	0.0839333	0.309759	1.88383	4.24005e-18	3.04719e-17
NDUFB2-AS1	0.128902	0.362969	1.49357	1.28488e-22	2.56499e-21
LINC01952	0.0287035	0.183753	2.67847	2.05077e-10	4.66399e-10
AC005696.1	0.36597	0.830937	1.18301	1.46762e-08	2.7659e-08
TRAF3IP2-AS1	0.108135	0.230907	1.09448	8.76638e-16	3.93757e-15
SBF2-AS1	0.233662	0.755556	1.69312	3.37967e-22	6.28152e-21
HAND2-AS1	0.31515	0.10182	-1.63002	4.89579e-22	7.99646e-21
AC090114.2	0.215526	0.562639	1.38435	3.01191e-19	2.799e-18
ZNF32-AS1	0.0610343	0.223177	1.87049	8.77079e-12	2.3876e-11
AC010245.2	0.168388	0.362419	1.10587	3.4325e-13	1.0883e-12
ZBED3-AS1	0.0488811	0.148596	1.60404	7.07704e-13	2.20493e-12
AC124045.1	0.0920602	0.232465	1.33636	4.51772e-08	8.1384e-08
AC107959.3	0.0666197	0.506232	2.92578	2.15391e-10	4.86395e-10
AL928654.2	0.307821	0.91663	1.57425	9.10844e-12	2.46706e-11
PAN3-AS1	0.129659	0.281212	1.11693	1.99386e-09	4.11759e-09
MKLN1-AS	0.16669	0.496122	1.57353	7.04176e-15	2.79082e-14
AC115522.1	0.0540694	0.11067	1.03338	0.0151392	0.0160001
AP001372.2	0.554063	1.19958	1.11441	1.21965e-15	5.38847e-15
AC022150.2	0.203157	0.547938	1.43142	0.000316916	0.000381289
ZNF528-AS1	0.122169	0.398813	1.70683	1.69756e-05	2.34011e-05
AC027796.4	0.106294	0.583389	2.4564	1.25125e-17	7.75198e-17
LINC00887	0.017442	0.124193	2.83195	1.51038e-05	2.10361e-05
AC004585.1	0.11789	0.324841	1.46229	1.4025e-05	1.95842e-05
AC092614.1	0.0605589	0.168805	1.47895	2.91076e-09	5.93094e-09
N4BP2L2-IT2	0.0804707	0.193998	1.2695	9.89135e-12	2.65246e-11
L3MBTL2-AS1	0.0559656	0.147553	1.39862	6.61344e-11	1.6503e-10
AC073046.1	0.187461	0.391187	1.06127	0.000711524	0.000826533
TRAPPC12-AS1	0.145231	0.386984	1.41392	5.81207e-07	9.43586e-07
LINC01943	0.0709418	0.352903	2.31456	7.25194e-17	3.83215e-16
LINC00265	0.106318	0.263132	1.3074	1.79085e-06	2.80601e-06
AC007639.1	0.0165426	0.504882	4.93168	1.49354e-11	3.96561e-11
AC108463.2	0.0474443	0.250162	2.39856	8.38385e-17	4.34509e-16
AC107464.2	0.0827145	0.188315	1.18693	0.0225052	0.0233725
AP001527.2	0.0586253	0.194664	1.73139	1.089e-10	2.58578e-10
CBR3-AS1	0.0388395	0.11616	1.58052	4.81853e-14	1.67561e-13
KANSL1L-AS1	0.0417183	0.137609	1.72182	1.50989e-14	5.6516e-14
AC109479.1	0.0442662	0.150994	1.77022	6.90488e-06	1.00316e-05
LINC01011	0.131243	0.43772	1.73777	1.81565e-21	2.50932e-20
AC012313.5	0.104289	0.214881	1.04294	0.000516735	0.000605479
LINC01521	0.10253	0.284007	1.46988	2.91595e-09	5.93094e-09
LINC01857	0.259608	0.534095	1.04076	0.000205374	0.000254474
LINC02313	0.0166137	0.355491	4.41937	8.14144e-12	2.22753e-11
AC004596.1	0.0294657	0.115428	1.96989	1.88393e-09	3.92062e-09
MED8-AS1	0.0853635	0.334227	1.96914	2.78011e-15	1.17069e-14
AL132989.1	0.295301	0.66163	1.16384	1.60932e-07	2.72775e-07
LINC02826	0.0170699	0.838233	5.61783	7.33237e-05	9.43233e-05
AC100803.3	0.0953307	0.294842	1.62893	0.0002842	0.000345787
AL391056.1	0.0226113	0.671633	4.89256	1.40372e-07	2.40956e-07
LINC01094	0.058692	0.173955	1.56748	3.98265e-05	5.30037e-05
AC008969.1	0.0669252	0.192678	1.52557	9.71067e-11	2.34711e-10
ARHGEF2-AS2	0.0123565	0.117708	3.25186	6.45094e-17	3.44263e-16
Z98257.1	0.170202	0.806715	2.24481	1.07691e-08	2.05108e-08
AC092118.2	0.138832	0.343129	1.30541	2.15674e-10	4.86395e-10
AC106037.2	0.0634076	0.206966	1.70667	6.35927e-06	9.31425e-06
NOP14-AS1	0.508031	1.08681	1.09712	4.54367e-21	5.69543e-20
AC108047.1	0.239739	0.504403	1.07311	2.27713e-06	3.50679e-06
AP000487.1	0.0372862	0.110562	1.56814	2.17329e-17	1.27326e-16
AC008764.8	0.0398189	0.155543	1.96579	2.33089e-20	2.46343e-19
AC010618.3	0.122001	0.308705	1.33933	1.08185e-15	4.81915e-15
DLGAP1-AS2	0.118166	0.420092	1.82989	7.68489e-15	3.00156e-14
AL033384.2	0.0119802	0.13709	3.5164	5.6825e-11	1.43125e-10
AC060780.1	0.228525	0.809819	1.82525	2.8732e-12	8.3711e-12
AC147067.1	0.332911	0.811313	1.28512	1.072e-05	1.52054e-05
LINC01106	0.0538248	0.123896	1.20279	0.0286679	0.0293764
HOXB-AS1	0.0977699	0.295474	1.59557	5.73334e-08	1.01654e-07
AC011247.1	0.0603713	0.151557	1.32793	0.000245654	0.0003023
AL136084.2	0.00584526	0.224604	5.26397	1.02956e-19	1.00897e-18
AC103974.1	0.0601552	0.164331	1.44984	5.93494e-05	7.70827e-05
AC132872.3	0.248568	0.632864	1.34826	1.93283e-09	4.0069e-09
AC009275.1	0.0873075	0.733148	3.06993	1.0161e-08	1.94903e-08
BAIAP2-DT	1.71926	4.87798	1.50449	8.92173e-19	7.25631e-18
AC138028.6	0.0447473	0.117088	1.38772	4.25551e-08	7.69704e-08
AC093620.1	0.0583585	0.140678	1.26938	8.67292e-06	1.24327e-05
AC137932.3	0.053367	0.150862	1.4992	2.75759e-13	8.95386e-13
HCG18	0.341767	0.924909	1.4363	2.00649e-18	1.56739e-17
AC016747.1	1.09089	2.80953	1.36483	8.59921e-27	1.91039e-24
AL135910.1	0.055996	0.127067	1.1822	0.000868955	0.00100293
AL596244.1	0.166555	0.44668	1.42324	9.89135e-12	2.65246e-11
AC073254.1	0.0997244	0.201186	1.01251	1.14226e-10	2.68856e-10
LINC02035	0.291287	0.618881	1.08722	1.7098e-10	3.93838e-10
MRPS9-AS1	0.041826	0.156481	1.90352	3.44059e-12	9.91699e-12
AC106897.1	0.120528	0.403119	1.74184	4.62323e-10	1.02548e-09
LINC01697	0.00255116	0.141007	5.78847	7.59612e-05	9.74835e-05
AC004076.2	0.0250135	0.110715	2.14607	2.79418e-16	1.38171e-15
AC096586.2	0.0750453	0.20495	1.44944	2.19142e-08	4.07301e-08
AP003390.1	0.0269575	0.19906	2.88444	3.28348e-13	1.04722e-12
AL645608.7	0.129911	0.442507	1.76818	8.06191e-05	0.000103215
AL121583.1	0.0555989	0.232384	2.06338	2.81095e-15	1.1745e-14
AC145423.1	0.094337	0.503512	2.41613	1.2347e-12	3.73878e-12
AL031714.1	0.101252	0.231599	1.19368	7.64497e-08	1.33787e-07
AC048341.1	0.0461823	0.159252	1.7859	1.11361e-17	7.06162e-17
AC124319.1	0.0480609	0.116744	1.28041	0.00478271	0.00520784
AL356481.1	0.129433	0.281037	1.11855	6.45168e-15	2.59512e-14
AC131009.3	0.4517	1.22189	1.43568	1.74827e-12	5.20619e-12
BX322562.1	0.793129	2.01964	1.34847	0.0165416	0.0173461
LINC00862	0.0579747	0.303941	2.3903	4.97072e-12	1.39543e-11
AL021878.2	0.116443	0.352564	1.59826	4.44592e-12	1.26124e-11
AP001453.2	0.135962	0.570928	2.07011	6.22964e-22	9.59365e-21
ZMIZ1-AS1	0.0416379	0.241057	2.53341	1.17456e-17	7.36148e-17
AC010487.1	0.0288552	0.131319	2.18617	0.000306924	0.000370924
AC026369.2	0.198162	0.548709	1.46936	1.89344e-13	6.22295e-13
ITGB1-DT	0.566653	1.56389	1.4646	0.00106001	0.00121562
AC107375.1	0.162585	0.732007	2.17066	9.90709e-26	8.89987e-24
AC124312.3	0.0330702	0.13787	2.0597	0.00870285	0.00932572
MCCC1-AS1	0.0649522	0.301272	2.21362	6.43723e-15	2.59512e-14
LINC00294	0.862224	1.87437	1.12027	2.8415e-18	2.12718e-17
EIF3J-DT	0.46915	1.01565	1.11428	7.31638e-16	3.37054e-15
MRPS30-DT	0.0442368	0.160339	1.8578	2.96659e-13	9.52047e-13
AC091185.1	0.052687	0.135267	1.36029	6.214e-05	8.05131e-05
AC010319.4	0.0848218	0.255919	1.59318	5.59032e-13	1.7621e-12
SNHG12	0.473602	1.81127	1.93525	7.10437e-22	1.06368e-20
AL078644.1	0.0621313	0.195493	1.65372	1.36005e-10	3.18726e-10
LINC01836	0.229212	0.878819	1.93888	0.00428515	0.00472331
AL118558.4	0.176586	0.415406	1.23415	1.46752e-08	2.7659e-08
LINC02600	0.0144689	0.153676	3.40886	1.7797e-05	2.44708e-05
TTC39A-AS1	0.0142311	0.134793	3.24363	5.83518e-10	1.27852e-09
GPRC5D-AS1	0.401211	0.934751	1.22022	1.66417e-19	1.57366e-18
GAS6-DT	0.105478	0.262533	1.31555	1.30584e-05	1.82818e-05
TTC23L-AS1	0.174442	0.511458	1.55187	1.45067e-16	7.4468e-16
AC005005.3	0.0674937	0.241105	1.83684	3.51229e-12	1.00698e-11
LOXL1-AS1	0.0474084	0.210285	2.14913	0.0156191	0.0164428
ZNF32-AS2	0.0770347	0.290847	1.91668	4.54369e-12	1.28223e-11
AC092171.4	0.0514404	0.476922	3.21278	3.13809e-25	2.41633e-23
AC005332.5	0.359772	1.79095	2.31557	1.0633e-26	1.91039e-24
SNHG4	0.0495361	0.455713	3.20157	8.03446e-19	6.76652e-18
AC048341.2	0.215025	1.08792	2.339	3.03161e-21	3.9599e-20
ITGB2-AS1	0.227404	0.475788	1.06506	0.000120318	0.000151168
AC139768.1	0.304324	0.639494	1.07132	6.55402e-12	1.8116e-11
AL731567.1	0.0738562	0.194973	1.40048	0.0455065	0.0456759
LINC02449	0.031577	0.110809	1.81113	3.64232e-09	7.27116e-09
PTOV1-AS1	0.473182	1.23199	1.38052	4.83831e-23	1.18538e-21
LINC01436	0.0886155	1.69085	4.25404	5.70194e-06	8.37424e-06
AL356481.3	0.0715661	0.169277	1.24204	3.23883e-06	4.89e-06
AL691482.3	0.158007	0.49574	1.6496	9.04812e-05	0.000115294
BACE1-AS	0.560946	2.14949	1.93806	5.03779e-25	3.39421e-23
AC120053.1	0.55038	1.62842	1.56497	6.08765e-20	6.31009e-19
LAMC1-AS1	0.0524535	0.176943	1.75418	5.26322e-06	7.77226e-06
LINC02188	0.00779162	0.190266	4.60995	0.00140114	0.00159664
AC114956.2	0.0782235	0.181339	1.21302	1.53229e-09	3.23883e-09
MCM3AP-AS1	0.0554893	0.193986	1.80567	4.93134e-21	5.90665e-20
BX322234.1	0.0683112	0.159044	1.21923	0.00354972	0.00394495
AC099066.2	0.0374432	0.181647	2.27836	3.42515e-06	5.14249e-06
AL008721.2	0.0352322	0.140269	1.99323	1.30843e-13	4.40777e-13
AP002336.2	0.114238	0.247763	1.11692	2.28522e-07	3.78996e-07
LINC00504	0.0345473	0.125354	1.85936	0.00132031	0.00150772
SUGT1-DT	0.0844164	0.434985	2.36537	4.27904e-23	1.09829e-21
AC010185.1	0.0612497	0.138848	1.18073	0.00379993	0.00420567
AL360181.2	0.334574	0.846639	1.33942	5.2253e-10	1.14957e-09
ASH1L-AS1	0.294663	0.774384	1.39398	5.26106e-18	3.58951e-17
AL354733.3	0.26252	0.553279	1.07558	0.00107447	0.0012296
AL049840.4	0.290179	0.661769	1.18939	6.50675e-11	1.63123e-10
AC004067.1	0.0752783	0.172063	1.19263	0.000518449	0.000606169
AC127024.4	0.0768169	0.309317	2.00959	9.53991e-13	2.93829e-12
AL157392.3	0.123526	0.332408	1.42813	7.15662e-19	6.12289e-18
AC064807.1	0.296467	0.696309	1.23185	1.29502e-14	4.95048e-14
LINC00997	0.581848	1.17816	1.01782	8.00912e-16	3.62766e-15
AL118558.3	0.591829	1.33673	1.17546	1.63612e-12	4.92665e-12
MIR4435-2HG	0.372212	2.01448	2.43621	9.95221e-23	2.06317e-21
AC090409.1	0.0296728	0.133675	2.17151	1.3789e-14	5.22117e-14
AC017076.1	0.021629	0.141115	2.70583	0.0346532	0.0353082
PRKAR1B-AS1	0.312737	0.842778	1.4302	1.88433e-08	3.52658e-08
UBE2Q1-AS1	0.0495339	0.209675	2.08167	2.20736e-10	4.95736e-10
CAPN10-DT	0.0397736	0.328857	3.04758	2.78466e-27	1.50093e-24
AC003070.1	0.141398	0.401022	1.50392	1.83544e-06	2.86754e-06
AFAP1-AS1	0.00512921	1.32343	8.01133	1.65792e-13	5.51618e-13
AL137186.2	0.124567	0.432041	1.79425	9.48893e-18	6.08873e-17
PAX8-AS1	0.141349	0.471203	1.73709	0.0357837	0.0363914
AP000695.2	0.0351637	0.191275	2.44349	1.9646e-10	4.48696e-10
AC253576.2	0.0493855	0.215415	2.12496	7.21827e-12	1.98502e-11
AL121772.1	0.0158896	0.120983	2.92865	4.12003e-16	1.98276e-15
RFX3-AS1	0.0614378	0.215647	1.81147	1.1569e-08	2.19567e-08
THBS3-AS1	0.0468912	0.178251	1.92652	6.9048e-15	2.75681e-14
LINC02709	0.0347523	0.167682	2.27055	6.35688e-15	2.59512e-14
AC011815.1	0.0384609	0.148374	1.94777	1.38521e-14	5.22117e-14
AL353801.1	0.0139561	0.121685	3.12419	1.82884e-09	3.82071e-09
LINC00847	2.09864	4.26408	1.02278	3.39189e-16	1.64705e-15
ZEB1-AS1	0.274888	0.805408	1.55088	3.63251e-22	6.46954e-21
AC068580.1	0.204722	0.892079	2.1235	2.96742e-13	9.52047e-13
LINC00941	0.015851	0.203186	3.68016	1.88953e-06	2.93503e-06
FBXL19-AS1	0.0727666	0.359616	2.30511	4.87902e-18	3.40801e-17
AC006547.1	0.214851	0.606516	1.49721	1.12216e-19	1.08008e-18
GARS1-DT	0.15058	0.515299	1.77488	1.04319e-24	5.6228e-23
AC007038.1	0.177519	0.604213	1.76709	3.11438e-19	2.84517e-18
AC009133.1	0.332979	0.782375	1.23243	1.69131e-21	2.399e-20
AL513534.2	0.12743	0.469279	1.88074	6.82706e-13	2.13941e-12
RNF139-AS1	0.0359713	0.164824	2.19601	8.14173e-24	2.61027e-22
LINC01133	0.0326028	0.147502	2.17767	0.00163272	0.00184882
LIPE-AS1	0.0557095	0.121037	1.11945	0.000247487	0.000303862
AC018755.4	0.811767	0.396806	-1.03263	9.51722e-06	1.36069e-05
LINC02550	0.0511182	0.174081	1.76785	2.55063e-05	3.46294e-05
AP000759.1	0.605085	1.53736	1.34525	3.17912e-14	1.15003e-13
AC007996.1	0.225625	0.713521	1.66103	1.58029e-15	6.86915e-15
LINC00996	0.0585776	0.150885	1.36503	4.36509e-07	7.15132e-07
UBR5-AS1	0.675682	1.83851	1.44412	1.57452e-23	4.71483e-22
SNHG28	0.0338836	0.136342	2.00857	4.52972e-08	8.1384e-08
AC008105.2	0.113023	0.29238	1.37123	3.10351e-06	4.71209e-06
LINC00839	0.0546926	0.339929	2.63582	1.313e-07	2.26829e-07
AL109614.1	0.0524621	0.172103	1.71392	2.8976e-06	4.41187e-06
AC100861.1	0.210324	0.546625	1.37794	1.48772e-11	3.96561e-11
AC025048.4	0.0714417	0.266975	1.90187	2.23242e-14	8.24162e-14
AC009120.2	0.185345	0.540115	1.54305	1.29266e-17	7.91757e-17
AC009120.3	0.0782342	0.20608	1.39733	3.30145e-06	4.97061e-06
LINC02615	0.110032	0.41003	1.8978	2.142e-18	1.64934e-17
MIR155HG	0.174697	0.364423	1.06076	0.000382606	0.00045726
AC008735.2	0.370896	1.54677	2.06017	6.95639e-16	3.26043e-15
NRSN2-AS1	0.361432	0.952883	1.39857	4.2534e-12	1.21301e-11
SLFNL1-AS1	0.0887857	0.198264	1.15902	0.000153543	0.000192018
AC005046.1	0.154108	0.441008	1.51686	1.70946e-10	3.93838e-10
AC026412.3	0.056067	0.12546	1.16201	1.89246e-05	2.59551e-05
LENG8-AS1	0.190327	0.882615	2.2133	1.87043e-24	9.16512e-23
AP000866.6	0.0466099	0.123708	1.40823	9.04543e-09	1.75377e-08
AC092953.2	0.18004	0.409432	1.18531	1.55198e-09	3.26764e-09
AL139287.1	0.856955	2.65659	1.63228	2.35393e-21	3.17192e-20
AC009065.4	0.169893	0.610909	1.84633	5.94459e-21	6.96551e-20
AC026356.1	0.0689112	0.240153	1.80114	2.38649e-09	4.89094e-09
AC102953.2	0.0770146	0.528265	2.77806	6.34095e-24	2.27852e-22
LINC02361	0.131116	0.273531	1.06086	0.00793545	0.00857156
TMCC1-AS1	0.0564185	0.273121	2.2753	3.72089e-22	6.46954e-21
MIR181A2HG	0.0618133	0.257242	2.05714	3.11279e-06	4.7129e-06
AC026368.1	0.0291219	0.204193	2.80975	7.08504e-09	1.39374e-08
AC009686.2	0.171282	0.670775	1.96945	7.11975e-11	1.76034e-10
LINC01978	0.0285205	0.119426	2.06604	4.33079e-05	5.73537e-05
STARD7-AS1	0.404999	0.896532	1.14644	2.68039e-23	7.22364e-22
AL158151.4	0.0359862	0.110325	1.61624	0.00830767	0.0089378
AC092757.2	0.0296817	0.157426	2.40703	1.1357e-10	2.68484e-10
AC009061.2	0.0893601	0.255126	1.5135	5.6726e-18	3.82191e-17
AC009549.1	0.0995864	0.32797	1.71954	2.91461e-11	7.48083e-11
PTOV1-AS2	0.453243	1.55688	1.7803	2.66235e-18	2.02114e-17
AC006042.1	0.156822	0.648316	2.04756	4.46808e-09	8.85403e-09
AC024560.3	0.0447711	0.19195	2.10009	1.69633e-12	5.07958e-12
AC073487.1	0.0623321	0.141674	1.18453	0.000161846	0.000201933
DNAH10OS	0.081796	0.287515	1.81353	8.05528e-09	1.57311e-08
AC010326.3	1.23889	2.95921	1.25617	4.8306e-17	2.62999e-16
AC100793.4	0.0890747	0.296244	1.7337	1.60544e-05	2.2188e-05
AC010542.5	0.23622	0.873335	1.8864	1.17418e-18	9.30708e-18
AC010457.1	0.0126756	0.222137	4.13133	0.000330618	0.000396889
AC104958.2	3.57454	12.1027	1.7595	3.23999e-14	1.16424e-13
AC015813.1	0.209155	0.796465	1.92904	6.07738e-17	3.27571e-16
AC004687.1	0.196521	0.638455	1.6999	1.52724e-06	2.42112e-06
LINC02298	0.129878	0.703709	2.43782	8.98336e-05	0.00011474
AC020656.2	0.0813319	0.35617	2.13067	5.78928e-05	7.54761e-05
AL157838.1	0.0605956	0.128086	1.07983	0.00044673	0.000528043
AC018690.1	0.212903	0.473775	1.15401	1.07902e-10	2.57341e-10
AC022784.1	0.246774	1.01301	2.03739	5.16127e-07	8.40461e-07
CEROX1	0.0421708	0.141055	1.74194	2.53075e-06	3.88625e-06
AC006538.1	0.0293601	0.248556	3.08164	4.31822e-19	3.81561e-18
FAM111A-DT	0.273121	0.698282	1.35427	7.48335e-17	3.91604e-16
AC027117.1	0.12007	0.484708	2.01324	3.06718e-09	6.21508e-09
AC108676.1	0.0252926	0.130873	2.37138	1.33479e-07	2.29857e-07
AC015912.3	0.368842	1.48286	2.0073	7.29825e-11	1.78807e-10
AC016065.1	0.199205	0.475102	1.25398	3.17612e-17	1.81618e-16
LINC01116	0.0304118	0.515883	4.08434	8.86556e-19	7.25631e-18
AC008610.1	0.197255	1.03035	2.38499	9.01991e-19	7.25631e-18
MIR600HG	0.0952409	0.418571	2.13582	1.85443e-17	1.1106e-16
CR936218.1	0.0925161	0.23757	1.36058	0.000213999	0.000264554
AL158166.1	0.0379711	0.159243	2.06826	1.59033e-05	2.20925e-05
AC010531.6	0.378412	0.970835	1.35927	1.93887e-06	3.00302e-06
AC099778.1	0.069633	0.272557	1.96871	6.3351e-23	1.48462e-21
AC061992.2	0.0959975	0.300724	1.64737	0.0301649	0.0308518
AP001469.2	0.0357831	0.1445	2.01372	1.49592e-07	2.55158e-07
Z68871.1	0.0780471	0.190217	1.28523	1.00959e-05	1.4358e-05
SCTR-AS1	0.0988361	0.983149	3.3143	1.05069e-07	1.83276e-07
LNCTAM34A	0.319557	0.918125	1.52262	9.60284e-15	3.72369e-14
MIR583HG	0.0814838	0.227356	1.48037	8.12436e-09	1.58088e-08
AL133367.1	0.0298417	0.216613	2.85972	3.81521e-24	1.71367e-22
SEMA6A-AS1	0.0601484	0.12828	1.0927	2.62836e-08	4.85166e-08
SEC24B-AS1	0.0542874	0.139905	1.36576	3.1429e-17	1.81618e-16
AC010186.3	0.124882	0.329283	1.39876	1.42727e-09	3.0407e-09
OSMR-AS1	0.0587328	0.12778	1.12142	0.0103218	0.0110167
LINC00926	0.106688	0.29505	1.46756	4.13434e-11	1.05612e-10
AC027601.2	0.0203516	0.110699	2.44343	7.66444e-16	3.50096e-15
LINC01124	0.949325	3.41441	1.84666	2.76512e-05	3.70747e-05
HMGN3-AS1	0.139479	0.343658	1.30093	6.77956e-11	1.68396e-10
AC007406.3	0.115266	0.239822	1.05699	6.4507e-07	1.0348e-06
AC105020.1	0.0372734	0.109566	1.55558	1.079e-09	2.32632e-09
AC007773.1	0.13765	0.707799	2.36233	4.93181e-18	3.40801e-17
AC109460.2	0.0758549	0.282471	1.89679	1.75967e-10	4.036e-10
AP001437.1	0.0608111	0.23421	1.9454	1.89076e-13	6.22295e-13
AC021321.1	0.0197822	0.121795	2.62218	1.27781e-15	5.59952e-15
AC087289.5	0.0645805	0.161603	1.32328	4.2303e-07	6.95163e-07
SNHG21	0.193549	0.642201	1.73032	6.91736e-21	7.93288e-20
AP000866.2	0.0469166	0.16834	1.84321	3.98951e-14	1.4147e-13
AC099850.3	0.183166	2.08155	3.50644	3.81021e-18	2.77528e-17
AC018904.1	0.950887	2.41173	1.34272	4.93677e-16	2.33414e-15
AC138028.4	0.126533	0.388902	1.61989	2.38433e-11	6.14906e-11
GATA2-AS1	0.0833501	0.394349	2.24222	5.49533e-05	7.22476e-05
LINC00957	0.319173	0.731721	1.19696	3.94544e-08	7.18444e-08
KRTAP5-AS1	0.024887	0.143718	2.52978	2.58178e-05	3.49643e-05
AC007066.2	0.0855699	0.294385	1.78253	9.91069e-20	9.89233e-19
ZNF426-DT	0.101261	0.390624	1.9477	5.97095e-08	1.05519e-07

## Sheet: Appendix 3
Appendix 3. Univariate Cox regression analysis data
id	HR	HR.95L	HR.95H	pvalue
AC022211.3	6.37662	1.89776	21.426	0.00273505
LINC01503	1.37013	1.10662	1.69638	0.00385749
LINC01615	1.81199	1.15706	2.83765	0.00939361
MIR210HG	1.42402	1.10595	1.83358	0.00612944
LINC01914	3.23741	1.5511	6.75704	0.00175268
CYTOR	1.3591	1.08834	1.69722	0.00679399
AC010173.1	4.55451	1.63011	12.7252	0.00382682
NRAV	1.96705	1.30062	2.97495	0.00134945
CCR5AS	3.00142	1.49221	6.03704	0.00205237
AL359091.4	3.50237	1.41283	8.68229	0.00680831
TRAF3IP2-AS1	8.40901	1.76528	40.0566	0.00750574
AC107959.3	1.8551	1.28563	2.67682	0.000957007
MKLN1-AS	4.38023	2.07028	9.26755	0.000111965
LINC02313	1.52425	1.12415	2.06673	0.00666107
LINC01094	3.97698	2.25038	7.02828	2.01614e-06
AC016747.1	1.9603	1.18796	3.23476	0.00843941
AC106897.1	2.74387	1.31068	5.7442	0.00741348
AL356481.1	5.81694	1.61059	21.0089	0.00720164
AC099066.2	2.68314	1.47013	4.89698	0.00130286
AL049840.4	2.48954	1.25311	4.94597	0.00921027
MIR4435-2HG	1.5895	1.16608	2.16665	0.00336626
AL137186.2	3.29254	1.77689	6.10101	0.000152663
ZEB1-AS1	2.65139	1.3758	5.10964	0.0035786
LINC00839	1.77217	1.28521	2.44363	0.000481726
AC100861.1	2.82963	1.41955	5.6404	0.00312271
AC026412.3	10.0734	1.90603	53.2378	0.00654181
AC026356.1	5.9238	2.40884	14.5678	0.000106684
TMCC1-AS1	5.02628	2.50313	10.0928	5.63668e-06
AC009549.1	1.86938	1.26908	2.75364	0.00154651
AC108676.1	2.14398	1.26819	3.62459	0.00441575
AL158166.1	3.11611	1.70035	5.71066	0.000235506
OSMR-AS1	3.48194	1.3559	8.94161	0.00952279
HMGN3-AS1	3.90794	1.4443	10.574	0.00727828
AC099850.3	1.65758	1.26772	2.16731	0.000220768

## Sheet: Appendix 4
Appendix 4. Risk scores for all samples
id	futime	fustat	MKLN1-AS	LINC01094	TMCC1-AS1	riskScore	risk
TCGA-DD-AADL	1.74247	0	0.556467	0.12461	0.468745	1.16257	high
TCGA-CC-A1HT	0.276712	1	1.39266	1.73023	1.34643	24.7629	high
TCGA-DD-AACL	0.293151	1	0.671357	0.447266	0.784738	2.43322	high
TCGA-DD-A3A5	8.56164	1	0.372746	0.0322464	0.157595	0.630424	low
TCGA-DD-A73D	1.89863	0	0.891325	0.00974885	0.400839	1.30941	high
TCGA-2Y-A9H1	3.36712	1	0.11421	0.0595041	0.168181	0.520789	low
TCGA-DD-AACI	4.43288	0	0.491906	0.326141	0.258222	0.99578	high
TCGA-DD-AAVP	7.53973	0	0.431606	0.0176942	0.0557309	0.579445	low
TCGA-EP-A26S	1.66575	0	0.55738	0.0633429	0.367026	0.979541	high
TCGA-DD-A4NB	2.70959	0	0.587062	0.520067	0.483055	1.65699	high
TCGA-LG-A6GG	1.06027	0	0.56844	0.138431	0.482386	1.20749	high
TCGA-4R-AA8I	0.717808	1	0.555447	0.391821	0.540584	1.56358	high
TCGA-ED-A5KG	2.33973	0	1.07672	0.519972	0.346939	2.1506	high
TCGA-DD-AADK	2.87397	0	0.413446	0.202485	0.191238	0.777785	low
TCGA-LG-A9QD	1.00274	0	0.294701	0	0.18497	0.593744	low
TCGA-DD-AACA	6.30411	0	0.998672	0.0397132	0.131197	1.05957	high
TCGA-CC-A5UE	0.745205	1	1.25728	0.21842	1.05322	4.70082	high
TCGA-CC-5259	0.684932	0	0.314535	0.0603119	0.218479	0.659784	low
TCGA-ZP-A9CV	2.98082	1	0.676311	0.102138	0.16576	0.876353	low
TCGA-G3-A5SK	2.03836	0	0.180333	0.085763	0.121636	0.532097	low
TCGA-DD-AACO	5.13973	0	0	0.213863	0.0984389	0.488756	low
TCGA-ZP-A9D2	2.09589	1	1.43659	0.562066	0.935284	6.23277	high
TCGA-K7-AAU7	0.983562	0	1.09936	0.680918	0.206651	2.09737	high
TCGA-MI-A75I	1.72603	0	0.388402	0.19588	0.240541	0.803966	low
TCGA-CC-5263	0.353425	1	1.11502	0.755017	0.0836518	1.93962	high
TCGA-DD-A3A9	2.55068	1	0.253441	0.225678	0.0982727	0.615127	low
TCGA-DD-A11A	0.216438	0	0.367226	0.0986271	0.396325	0.884262	high
TCGA-ZP-A9D0	2.98904	0	0.112553	0.0441905	0.0780548	0.460352	low
TCGA-UB-A7MC	1.36986	0	0.888331	0.0488925	0.22619	1.08841	high
TCGA-DD-A4NG	2.19726	1	0.556702	0.103617	0.38126	1.02808	high
TCGA-O8-A75V	1.47397	0	0.569945	0.115796	0.132281	0.77507	low
TCGA-DD-A39V	1.76164	1	0.30829	0.0121113	0.845132	1.35663	high
TCGA-ZS-A9CF	6.60822	0	0.435126	0.0806897	0.202768	0.730588	low
TCGA-DD-AAEH	2.14795	0	0.130417	0.0449567	0.118851	0.491719	low
TCGA-BC-A217	3.8274	1	0.57725	0.257907	0.174858	0.918489	high
TCGA-NI-A4U2	4.90685	1	0.450325	0.0814924	0.222713	0.759034	low
TCGA-G3-A3CK	1.60274	0	0.849878	0.0732051	0.273119	1.13599	high
TCGA-RC-A7SF	1.5863	0	0.384162	0.0766698	0.169195	0.668702	low
TCGA-DD-AACD	1.04384	1	0.158451	0.0235129	0.255852	0.585561	low
TCGA-DD-A4NH	2.51233	0	1.42711	0.590832	0.327474	3.01318	high
TCGA-MI-A75H	2.04658	0	0.43645	0.0347459	0.265776	0.761878	low
TCGA-EP-A2KB	1.63288	1	0.379151	0.0147012	0.767928	1.31608	high
TCGA-BC-A10X	2.10959	1	0.333415	0.169135	0.126462	0.652979	low
TCGA-CC-5262	0.282192	1	0.809844	0.299753	0.102599	1.06441	high
TCGA-CC-A7IK	0.717808	1	1.07052	0.0267923	0.855706	2.70141	high
TCGA-ED-A7XO	1.16986	0	0.19856	0.139881	0.230583	0.644204	low
TCGA-G3-A7M8	1.17808	0	0.276599	0.142346	0.163469	0.636594	low
TCGA-DD-AAW1	5.44932	0	0.359498	0.0248255	0.0828242	0.56558	low
TCGA-CC-A7IG	0.819178	1	0.321197	0.235095	0.323144	0.864774	low
TCGA-WQ-A9G7	0.0821918	0	0.164331	0.1649	0.158262	0.583839	low
TCGA-ZP-A9CZ	1.93425	0	0.606495	0.352538	0.103527	0.930279	high
TCGA-2Y-A9H5	1.52055	1	0.690088	0.205736	0.0991686	0.887009	high
TCGA-DD-A4NI	2.23562	0	0.176971	0.0704299	0.189686	0.569547	low
TCGA-BC-A110	5.79726	1	0.133581	0.195396	0.0701862	0.522881	low
TCGA-CC-A3MB	0.863014	1	0.482499	0.150716	0.592663	1.294	high
TCGA-KR-A7K2	2.27123	0	0.124724	0.126161	0.074548	0.494049	low
TCGA-FV-A3I0	2.32329	0	0.363945	0.407643	0.0748001	0.759214	low
TCGA-GJ-A9DB	0.183562	1	0.685042	0.446872	0.193702	1.1974	high
TCGA-DD-A1EK	1.52877	1	0.263268	0.596946	0.140432	0.873999	low
TCGA-BC-A10U	2.29315	1	1.21696	0.330424	0.240082	1.83853	high
TCGA-DD-AACV	4.19452	0	0.178629	0.0398188	0.308221	0.643426	low
TCGA-FV-A3R3	1.00274	1	0.522204	0.355773	0.148825	0.915791	high
TCGA-BC-A10W	0.249315	1	0.991359	0.408445	0.438071	2.04411	high
TCGA-DD-AACT	4.27945	0	0.327494	0.0351722	0.0881603	0.558124	low
TCGA-5R-AAAM	0.126027	1	0.502246	0.334017	0.166429	0.903964	high
TCGA-WX-AA44	1.68493	0	0.27621	0.133652	0.295358	0.742327	low
TCGA-DD-A3A1	0.638356	1	0.474282	0.327459	0.530053	1.36738	high
TCGA-KR-A7K0	0.178082	1	1.03704	0.260404	0.29865	1.5978	high
TCGA-DD-AAEG	1.96986	0	0.301942	0.0771324	0.241589	0.680149	low
TCGA-DD-A1EJ	2.75342	1	0.544407	0.499178	0.936808	2.73114	high
TCGA-FV-A2QQ	1.99726	0	0.797248	0.0815866	0.220406	1.02422	high
TCGA-G3-AAV7	0.989041	0	1.15118	0.659932	0.362755	2.61099	high
TCGA-DD-AAD2	1.80274	0	0.650285	0.419485	0.198346	1.14343	high
TCGA-EP-A12J	1.56164	0	0.713151	0.00983456	0.183141	0.859761	low
TCGA-DD-A73G	9.52877	0	0.13071	0.0476179	0.30524	0.618641	low
TCGA-XR-A8TF	1.89863	1	0.377661	0.0213109	0.137164	0.612277	low
TCGA-MI-A75C	0.79726	0	0.863555	0.0750245	0.575123	1.66379	high
TCGA-DD-AAVX	4.70685	0	0.595238	0	0.183564	0.770224	low
TCGA-ZS-A9CE	3.4	0	0.261525	0.0141893	0.203414	0.596545	low
TCGA-CC-5264	0.279452	1	1.16872	0.335953	0.168757	1.62302	high
TCGA-G3-A5SJ	1.91233	0	1.23707	0.489949	0.382307	2.52206	high
TCGA-DD-A3A2	5.83836	1	0.160192	0.0676659	0.156975	0.538164	low
TCGA-DD-AAEE	2.21918	0	0.752373	0.0335738	0.178243	0.900988	high
TCGA-UB-AA0U	0.89589	0	0.561606	0.269324	0.10917	0.843833	low
TCGA-CC-A3M9	0.821918	1	0.70377	1.52609	0.366234	3.50277	high
TCGA-DD-A11D	4.27397	1	0.363414	0.0620198	0.107164	0.60192	low
TCGA-K7-A5RF	1.72877	0	0.284443	0.379361	0.151763	0.761009	low
TCGA-DD-AADI	2.9726	0	0.337111	0.104548	0.291467	0.761502	low
TCGA-CC-A5UD	0.832877	1	0.766767	0.117044	1.106	3.0193	high
TCGA-DD-A1ED	6.30411	0	0.567034	0.0343206	0.0818799	0.682006	low
TCGA-DD-AAEK	2.92329	0	0.477245	0.224459	0.225101	0.871824	low
TCGA-K7-A6G5	1.40274	0	0.447752	0.113865	0.143842	0.705588	low
TCGA-WX-AA46	2.07123	0	0.321312	0.0506096	0.138719	0.597618	low
TCGA-DD-AADD	3.3726	0	0.636493	0.0467228	0.451748	1.14861	high
TCGA-DD-A1EF	1.07945	1	0.299219	0.159145	0.525973	1.02356	high
TCGA-DD-AACP	1.13699	0	0.584054	0.0473881	0.575557	1.27677	high
TCGA-G3-A3CI	0.493151	0	0.306428	0.0595475	0.210274	0.648228	low
TCGA-ED-A8O5	1.11233	0	0.288169	0.0256636	0.252105	0.653767	low
TCGA-BC-A5W4	1.49863	1	0.282401	0.0237197	0.172463	0.589389	low
TCGA-DD-AAD6	1.8411	0	0.192659	0.0188396	0.604265	0.919248	high
TCGA-K7-A5RG	1.42192	0	0.621227	0.394379	0.379636	1.36352	high
TCGA-UB-A7MD	0.142466	1	1.34768	0.157848	0.558973	2.65475	high
TCGA-DD-A113	6.64384	0	0.689163	0.20841	0.192331	0.995002	high
TCGA-CC-A7IF	1.77808	1	0.125435	0	0.174945	0.506079	low
TCGA-2Y-A9H4	3.97808	0	0.482689	0.094022	0.302586	0.869118	low
TCGA-CC-5260	0.238356	1	1.06258	0.763906	0.247665	2.27902	high
TCGA-DD-AAE0	1.52055	0	0.604736	0.227855	0.420684	1.23999	high
TCGA-RC-A7S9	1.75342	0	0.559277	0.0560362	0.100618	0.704975	low
TCGA-BC-A3KG	1.86301	0	0.204109	0.123647	0.262943	0.664857	low
TCGA-DD-A1EG	3.7589	1	0.633755	0.316991	0.222911	1.07162	high
TCGA-2Y-A9GU	5.31233	0	0.193004	0.0548256	0.11645	0.521795	low
TCGA-G3-A25V	2.35616	0	0.798483	0.297224	0.161446	1.13008	high
TCGA-YA-A8S7	1.12877	1	0.776595	2.10942	0.817069	10.2206	high
TCGA-ED-A627	1.1589	0	0.495643	0.425984	0.15287	0.950184	high
TCGA-DD-A73C	1.92055	0	0.275004	0.100912	0.295588	0.722945	low
TCGA-MI-A75G	1.91233	0	0.224688	0.0340092	0.121084	0.530706	low
TCGA-DD-AACY	3.9726	0	0.465675	0.148394	0.0405068	0.649201	low
TCGA-ZP-A9D4	1.08219	0	0.692704	0.0270135	0.249769	0.928484	high
TCGA-MI-A75E	1.38904	0	0.68439	0.156052	0.206568	0.967648	high
TCGA-ED-A8O6	0.153425	1	0.563001	0.180986	0.406017	1.13209	high
TCGA-2Y-A9GV	6.93699	1	0.408165	0.326352	0.231476	0.896134	high
TCGA-DD-AACJ	5.7589	0	0.921619	0.0261382	0.25759	1.14359	high
TCGA-DD-AACC	4.61644	1	0.344349	0.134137	0.233005	0.730355	low
TCGA-MR-A8JO	0.90411	0	0.624868	0.346375	0.751473	2.07296	high
TCGA-G3-A25T	4.25479	0	0.546651	0.367715	0.147282	0.942546	high
TCGA-BC-4073	2.32603	0	1.1091	0.731394	0.130595	2.00579	high
TCGA-DD-A4NJ	2.54247	0	0.721538	0.512437	0.392926	1.65919	high
TCGA-ED-A7PY	1.06849	0	0.14293	0.0152782	0.166491	0.514718	low
TCGA-DD-A4NQ	1.02192	1	1.12907	0.467052	0.639478	3.08502	high
TCGA-BD-A3ER	3.05479	0	0.320467	0.264362	0.110602	0.682411	low
TCGA-BC-A10R	0.843836	1	0.25695	0.140767	0.218543	0.668423	low
TCGA-CC-A7IL	0.761644	1	0.265466	0.0287018	0.0853238	0.524257	low
TCGA-DD-AADA	3.37808	0	0.130412	0.075277	0.129646	0.510227	low
TCGA-FV-A4ZP	6.81096	1	0.527606	0.241701	0.409364	1.15596	high
TCGA-CC-A5UC	0.950685	1	0.409227	0.202728	0.631815	1.32634	high
TCGA-EP-A3JL	0.830137	0	0.28503	0.204714	0.224158	0.725174	low
TCGA-DD-AADQ	1.19452	0	0.165646	0.0299664	0.181389	0.540832	low
TCGA-5C-A9VH	0.882192	0	0.307751	0.0684831	0.148752	0.606309	low
TCGA-UB-AA0V	0.860274	0	0.384197	0.165622	0.185721	0.731655	low
TCGA-DD-A4NE	1.80822	1	0.61292	0.100836	0.249806	0.917797	high
TCGA-CC-A9FS	0.578082	0	0.0511308	0.0284488	0.161756	0.477311	low
TCGA-LG-A9QC	1.16438	0	0.63659	0.0446077	0.233147	0.878468	high
TCGA-DD-AAD3	3.54795	0	0.368138	0.123198	0.068706	0.605071	low
TCGA-BC-A216	3.70137	0	0.426024	0.0255814	0.213968	0.70369	low
TCGA-BC-A69H	1.21644	0	0.371454	0.178153	0.662324	1.30659	high
TCGA-G3-A7M5	1.22466	0	0.130621	0.0287387	0.124198	0.488765	low
TCGA-BC-A10Y	1.94795	1	0.495192	0.0915621	0.210196	0.783516	low
TCGA-FV-A3I1	0.676712	1	0.796962	0.343493	0.243494	1.29345	high
TCGA-2Y-A9H2	4.74247	0	0.776284	0.396765	0.206586	1.26628	high
TCGA-CC-A7II	1.09315	0	0.446607	0.163073	1.84849	5.85584	high
TCGA-DD-AAE2	1.74795	0	0.441273	0.108507	0.187641	0.736999	low
TCGA-ED-A66X	1.11233	0	0.670237	0.776779	0.13793	1.43057	high
TCGA-DD-AAD0	0.375342	0	0.579467	0.100554	0.175069	0.813599	low
TCGA-ED-A459	2.49315	0	0.892617	0.57468	0.0907275	1.39904	high
TCGA-DD-AAD8	3.33973	0	0.256361	0.261578	0.196515	0.715035	low
TCGA-XR-A8TD	2.82192	0	0.478002	0.214898	0.127338	0.768576	low
TCGA-2Y-A9H7	3.2	0	0.543512	0.047163	0.466573	1.07889	high
TCGA-RG-A7D4	3.00822	0	0.595709	0.22401	0.758383	1.85149	high
TCGA-ES-A2HT	1.2	1	0.303584	0.0756957	0.0913057	0.566439	low
TCGA-QA-A7B7	0.257534	0	0.449217	0.0362726	0.579254	1.13043	high
TCGA-XR-A8TG	2.46027	0	0.475485	0.179287	0.132949	0.750881	low
TCGA-DD-AAC9	0.950685	0	0.579846	0.0798266	0.101153	0.731727	low
TCGA-DD-A3A7	1.14795	1	0.414549	0.0421373	0.265199	0.751291	low
TCGA-DD-A73F	2.9726	0	0.190617	0.114632	0.0793743	0.521603	low
TCGA-GJ-A6C0	0.0849315	1	0.61191	0.703355	0.0847943	1.20303	high
TCGA-DD-AAVW	6.34795	0	0.496621	0.296782	0.270379	0.991704	high
TCGA-G3-AAV1	0.983562	1	1.14637	0.06066	0.336133	1.5729	high
TCGA-FV-A2QR	1.59178	1	1.14074	0.543286	0.277737	2.12857	high
TCGA-DD-AAD1	1.54521	0	0.368049	0.233224	0.187346	0.762233	low
TCGA-DD-A118	9.41644	0	0.146971	0.0726985	0.271352	0.614035	low
TCGA-DD-AACX	0.465753	0	1.33036	0.1615	0.230766	1.75754	high
TCGA-DD-AADG	3.13699	0	0.557784	0.00975605	0.298138	0.863848	low
TCGA-DD-AAVS	4.99452	0	0.295414	0.0837002	0.349965	0.775822	low
TCGA-DD-AAE3	1.55068	0	0.209999	0.0939295	0.182644	0.591984	low
TCGA-DD-A4NS	6.72877	1	0.738554	0.444669	0.237845	1.32167	high
TCGA-5R-AA1D	1.23014	0	0.505493	0.372732	0.417962	1.26991	high
TCGA-XR-A8TC	3.66849	0	0.608218	0.0348176	0.266283	0.885519	high
TCGA-2Y-A9GS	1.98356	1	0.793116	0.321301	0.656901	2.09727	high
TCGA-ED-A7XP	1.09589	0	1.05462	0.138083	0.534863	1.96601	high
TCGA-G3-AAUZ	1.31507	0	0.0926101	0.0854186	0.0685595	0.461913	low
TCGA-RC-A7SK	1.29315	0	0.593467	0.0820506	0.353995	1.00962	high
TCGA-DD-AADO	1.2411	0	0.188987	0.109284	0.338977	0.711827	low
TCGA-EP-A3RK	0.994521	0	0.680586	0.222858	0.490765	1.43727	high
TCGA-2Y-A9H3	4.15342	0	0.101457	0.108626	0.165082	0.53325	low
TCGA-FV-A23B	5.07397	1	0.314956	0.117425	0.381264	0.841832	low
TCGA-ES-A2HS	1.88493	1	0.0410654	0.0378239	0.167276	0.479853	low
TCGA-2Y-A9H8	1.73425	1	0.212915	0.282121	0.0566196	0.589927	low
TCGA-DD-AAW3	4.47397	0	0.523407	0.0140894	0.145999	0.698771	low
TCGA-ED-A4XI	2.24384	0	0.371027	0.0792569	0.0841752	0.5972	low
TCGA-G3-AAV3	1.12877	0	0.440597	0.253002	0.330932	0.982483	high
TCGA-G3-A5SM	1.42466	0	0.592855	0.188772	0.274099	0.995356	high
TCGA-DD-AADV	1.5726	0	0.37222	0.23154	0.199333	0.775248	low
TCGA-DD-A4NN	2.46301	1	0.15048	0.123331	0.199273	0.586954	low
TCGA-DD-AACG	1.28493	1	0.412536	0.115112	0.591324	1.18199	high
TCGA-DD-A1EA	6.61644	0	0.922182	0.140144	0.296213	1.31153	high
TCGA-BC-A69I	1.06027	0	0.475204	0.0869469	0.0923273	0.664494	low
TCGA-DD-A4ND	7.52329	0	0.438815	0.327811	0.186234	0.871996	low
TCGA-DD-AADC	1.16438	1	0.873143	0.180234	0.881534	2.64751	high
TCGA-DD-AAE9	1.97808	0	0.479319	0.0905074	0.456234	1.04225	high
TCGA-G3-A25S	1.13973	1	0.555682	0.087804	0.310731	0.9309	high
TCGA-BC-A10S	3.89863	1	0.338975	0.394044	0.204253	0.860658	low
TCGA-2Y-A9H0	10.0685	0	0.255893	0.220735	0.0654824	0.58999	low
TCGA-DD-A3A6	8.92603	1	0.262937	0.263818	0.534348	1.08763	high
TCGA-DD-AAW2	5.08219	0	0.145256	0.0309106	0.0776487	0.468522	low
TCGA-3K-AAZ8	1.08493	0	0.324296	0.0445162	0.183993	0.630163	low
TCGA-DD-AAEB	1.30959	0	0.236765	0.0721421	0.0646399	0.515856	low
TCGA-ZP-A9CY	2.14247	0	0.392824	0.152179	0.222912	0.763283	low
TCGA-BD-A3EP	1.12055	0	0.680713	0.174572	0.212985	0.986356	high
TCGA-CC-A8HU	0.942466	1	0.490457	0.165604	0.452921	1.11178	high
TCGA-DD-AADF	0.315068	1	0.132683	0	0.086398	0.457163	low
TCGA-DD-AACH	0.534247	1	1.41569	0.519247	0.707541	4.48312	high
TCGA-RC-A7SH	1.28219	0	0.210358	0.173039	0.270312	0.701174	low
TCGA-G3-A7M6	1.73151	0	0.867555	0.261812	0.490434	1.74345	high
TCGA-G3-A7M7	0.989041	0	0.296493	0.0309925	0.193118	0.615393	low
TCGA-CC-5261	0.265753	1	0.536689	0.706042	0.171605	1.25513	high
TCGA-WX-AA47	1.52329	1	0.228436	0	0.234285	0.595157	low
TCGA-DD-AA3A	1.12329	1	1.15647	0.158313	0.79425	2.99498	high
TCGA-DD-A3A4	1.67671	1	1.17014	0.0769399	0.474051	1.92434	high
TCGA-DD-A39Y	0.468493	1	1.09256	0.14437	0.761577	2.69246	high
TCGA-DD-A114	3.14795	1	0.608479	0.706727	0.224943	1.42673	high
TCGA-UB-A7MA	2.32329	0	0.772599	0.236879	0.681842	1.98761	high
TCGA-RC-A7SB	1.61096	0	0.288912	0.0872313	0.313057	0.739537	low
TCGA-UB-A7ME	1.33151	0	0.205182	0.126579	0.113635	0.55599	low
TCGA-DD-AADU	1.51781	0	0.436824	0.0216676	0.0812794	0.60238	low
TCGA-2Y-A9HB	0.712329	0	1.08592	0.118451	0.108397	1.18279	high
TCGA-DD-AAE1	1.51233	0	0.485713	0.0413463	0.442332	0.991468	high
TCGA-DD-AAVY	5.39726	0	0.165483	0.0178145	0.131158	0.503802	low
TCGA-5R-AA1C	1.42466	0	0.780272	0.167107	1.54624	5.43514	high
TCGA-DD-A1EH	4.09589	0	0.292234	0.203082	0.423223	0.929028	high
TCGA-FV-A3R2	0.531507	1	0.505724	0.0670049	0.431868	1.01638	high
TCGA-DD-AACN	3.56712	0	0.239911	0.0560718	0.382472	0.752581	low
TCGA-DD-AAE4	1.66575	0	0.0436932	0.092221	0.124714	0.47654	low
TCGA-CC-A9FW	0.679452	0	0.811968	0.1387	0.246213	1.11967	high
TCGA-G3-A3CG	1.84384	0	0.656833	0.0233593	0.0589099	0.711018	low
TCGA-DD-A11C	1.8137	0	0.365944	0.0943928	0.307297	0.789783	low
TCGA-NI-A8LF	2.18904	0	0.367614	0.0412747	0.353764	0.802876	low
TCGA-DD-AADN	2.46027	0	0.253523	0	0.927974	1.41734	high
TCGA-DD-AAED	2.09041	0	0.688281	0.183213	0.171629	0.950478	high
TCGA-DD-AADJ	2.92055	0	0.279544	0.028104	0.138099	0.56574	low
TCGA-DD-AAVZ	5.20548	0	0.382953	0.0639944	0.0812091	0.594105	low
TCGA-DD-AACF	1	1	0.204098	0.163292	0.134545	0.586461	low
TCGA-DD-A3A3	1.46575	1	1.01688	0.0219231	0.095477	1.01635	high
TCGA-DD-AAE7	1.76438	0	0.174684	0.119192	0.0487392	0.497324	low
TCGA-HP-A5N0	2.06027	1	0.390168	0.205778	0.111122	0.693017	low
TCGA-2Y-A9H6	0.978082	0	0.277204	0.192104	0.199547	0.692071	low
TCGA-CC-A8HT	0.383562	1	0.939321	0.603062	0.412785	2.20662	high
TCGA-WQ-AB4B	1.08219	0	0.166732	0.0999385	0.152111	0.551837	low
TCGA-DD-AADY	1.52055	0	0.441963	0.106951	0.135192	0.690913	low
TCGA-2Y-A9GZ	2.32329	1	0.330763	0.0574721	0.465176	0.902021	high
TCGA-KR-A7K7	2.60548	0	0.363571	0.100996	0.24507	0.734357	low
TCGA-BC-4072	4.08219	1	0.57694	0.484543	0.337171	1.337	high
TCGA-DD-AAVU	6.03288	0	0.295762	0.0320005	0.330796	0.727993	low
TCGA-DD-A73B	0.775342	1	0.329205	0.032816	0.16026	0.609195	low
TCGA-PD-A5DF	1.75068	1	0.384875	0.59104	0.286834	1.15627	high
TCGA-BC-A8YO	1.53973	0	1.03971	0.400204	0.678467	2.83989	high
TCGA-EP-A2KA	1.71781	1	1.50752	0.171804	0.511622	2.91209	high
TCGA-DD-AACQ	1.18356	1	0.0942019	0.0178018	0.256009	0.551301	low
TCGA-ZS-A9CD	3.79726	1	0.384136	0.121962	0.225186	0.741832	low
TCGA-BC-A10T	2.29315	1	0.301316	0.124627	0.323767	0.779952	low
TCGA-XR-A8TE	2.53425	0	1.04602	0.0181227	0.128022	1.08147	high
TCGA-G3-A3CJ	1.6274	0	0.319341	0	0.122897	0.562413	low
TCGA-DD-AAVR	6.88493	0	0.186275	0.0597246	0.100234	0.510545	low
TCGA-DD-AAVQ	7.47397	0	0.308311	0.150042	0.118372	0.623171	low
TCGA-G3-AAV5	0.969863	0	1.4807	0.0549638	1.01172	4.77614	high
TCGA-2Y-A9GY	2.07397	1	0.940078	0.276546	0.924182	3.18841	high
TCGA-DD-A4NF	2.58082	0	0.746894	0.089047	0.23236	1.00047	high
TCGA-DD-AAW0	5.52055	0	0.1169	0.248121	0.184358	0.617324	low
TCGA-DD-A1EI	0.50137	0	0.410289	0.241899	0.542906	1.22835	high
TCGA-2Y-A9GW	3.48219	1	0.484296	0.352898	0.234987	0.981965	high
TCGA-DD-A39Z	1.64658	1	0.315109	0	0.299124	0.694665	low
TCGA-DD-A116	4.44384	1	0.380858	0.153812	0.0828965	0.637627	low
TCGA-DD-A1EL	1.13699	1	1.0187	0.118786	1.86847	9.54192	high
TCGA-ED-A66Y	0.810959	1	0.242426	0.0288543	0.39373	0.748503	low
TCGA-DD-AADB	3.40274	0	0.781979	0.195097	1.09463	3.20802	high
TCGA-GJ-A3OU	2.40822	0	0.452274	1.12502	0.494765	2.40227	high
TCGA-BD-A2L6	3.73425	0	0.168263	0.0148502	0.162056	0.523196	low
TCGA-2Y-A9GX	6.69041	0	0.715279	0.503504	0.249092	1.37503	high
TCGA-DD-A115	6.96438	1	0.211618	0.112034	0.114331	0.553243	low
TCGA-G3-AAV0	1.30411	0	0.0474315	0.0110485	0.191954	0.486927	low
TCGA-CC-A8HS	0.821918	1	0.211192	0.101003	0.369195	0.748101	low
TCGA-CC-A7IE	0.594521	1	0.589715	0.0881309	0.456218	1.14536	high
TCGA-2Y-A9HA	0.0986301	1	0.792238	0.115702	0.474847	1.42844	high
TCGA-G3-A6UC	1.83836	0	0.207675	0.0185622	0.125554	0.519419	low
TCGA-CC-A7IH	1	0	0.37412	0.042092	0.0898425	0.585637	low
TCGA-DD-AAD5	3.68493	0	0.791606	1.07862	0.974432	5.58821	high
TCGA-DD-A39W	2.26575	1	1.01532	0.0177282	0.27399	1.25764	high
TCGA-2Y-A9GT	4.44932	1	0.145718	0.0688642	0.253931	0.598669	low
TCGA-DD-A39X	4.6411	1	0.594448	0.0822116	0.418873	1.0938	high
TCGA-DD-AAE6	0.386301	0	0.465601	0.0209129	0.296723	0.802778	low
TCGA-5C-A9VG	0.89863	0	0.383736	0.215616	0.524502	1.14966	high
TCGA-DD-AADS	1.29863	0	0.194073	0.0500856	0.139436	0.535133	low
TCGA-DD-A4NV	6.56986	0	0.330616	0.150309	0.34404	0.836846	low
TCGA-DD-A73E	0.120548	0	0.87688	0.0110592	0.246903	1.07284	high
TCGA-DD-AAEA	1.57534	0	0.405998	0.0992194	0.137476	0.667398	low
TCGA-HP-A5MZ	0.249315	1	0.541415	0.357726	0.218672	1.0156	high
TCGA-BC-A112	0.419178	1	1.68856	0.873673	0.233395	4.21254	high
TCGA-DD-A73A	1.99452	0	0.21487	0.320603	0.237204	0.759066	low
TCGA-G3-A25U	4.48219	0	0.355576	0.0349058	0.159945	0.624143	low
TCGA-DD-AACS	4.94247	0	0.1071	0.0145386	0.107799	0.464167	low
TCGA-DD-A1EE	0.956164	1	1.56675	0.0585038	0.596303	3.11075	high
TCGA-CC-A7IJ	1.04658	0	0.517093	1.77238	0.753155	5.78847	high
TCGA-G3-A7M9	0.153425	1	0.653854	0.180649	1.02664	2.61103	high
TCGA-G3-A25Y	1.23836	1	0.472001	0.30175	0.203553	0.898189	high
TCGA-DD-A119	0.610959	1	0.216093	0.0867054	0.181974	0.591289	low
TCGA-G3-A3CH	2.13699	0	0.185359	0.17138	0.241499	0.661514	low
TCGA-DD-AACZ	0.468493	1	0.693465	0.232966	1.46858	4.82684	high
TCGA-WJ-A86L	0.945205	0	0.188702	0.125321	0.496031	0.87277	low
TCGA-G3-AAV2	1.01918	0	0.486471	0.0282365	0.208646	0.738497	low
TCGA-ED-A82E	1.11781	0	0.86318	0.503837	0.366651	1.80579	high
TCGA-DD-A4NK	3.31507	1	0.408763	0.0741445	0.0611284	0.597664	low
TCGA-DD-AACU	4.29315	0	0.827471	0.30462	0.24803	1.29555	high
TCGA-KR-A7K8	2.48219	0	0.23144	0.310498	0.23736	0.764172	low
TCGA-CC-A3MC	0.994521	0	0.594227	0.319014	0.137204	0.934073	high
TCGA-G3-A5SL	1.70137	0	0.700914	0.0237538	0.0744852	0.753267	low
TCGA-UB-A7MB	1.64658	0	0.39358	0.0274905	0.46965	0.935725	high
TCGA-DD-A1EB	5.52603	0	0.284202	0.0531957	0.132122	0.575128	low
TCGA-BC-A10Z	0.0931507	1	0.609721	0.0702336	0.374234	1.03992	high
TCGA-DD-AAVV	6.72603	0	0.692256	0.234002	0.166304	0.986125	high
TCGA-DD-A4NP	9.06301	0	0.560328	0	0.140844	0.709219	low
TCGA-DD-AADR	5.55616	0	0.175941	0.173578	0.442644	0.839925	low
TCGA-BC-A10Q	3.10959	1	0.794783	0.548139	0.110047	1.28821	high
TCGA-CC-A8HV	0.764384	1	0.783583	0.0319205	0.570996	1.49264	high
TCGA-DD-AAEI	4.19452	0	0.176548	0.332843	0.199944	0.708293	low
TCGA-CC-A3MA	0.830137	1	1.15846	0.528	0.591637	3.13193	high
TCGA-G3-AAV6	0.178082	1	0.33772	0.0288831	0.748322	1.25329	high
TCGA-CC-A123	0.6	0	0.0924335	0.0217908	0.785544	1.05317	high
TCGA-G3-A5SI	2.10411	1	0.0733466	0.0342041	0.0291625	0.415868	low
TCGA-UB-A7MF	0.586301	1	0.442936	0.0497237	0.229806	0.741987	low
TCGA-DD-A1EC	1.64932	0	0.925474	0.483941	0.191181	1.51547	high
TCGA-DD-AACE	5.98356	0	0.148307	0.0638856	0.272732	0.611543	low
TCGA-DD-AACW	3.90137	0	0.38267	0.0974289	0.655174	1.2277	high
TCGA-DD-A4NL	4.68767	0	0.278551	0.211962	0.106979	0.628647	low
TCGA-DD-A4NA	2.76164	0	1.21649	0.941994	0.0936809	2.48396	high
TCGA-MR-A520	0.627397	0	0.302266	0.027854	0.236784	0.650717	low
TCGA-ZS-A9CG	0.934247	0	0.575386	0.0779174	0.168617	0.790198	low
TCGA-DD-AADP	1.25479	0	0.176461	0.0981684	0.153634	0.556797	low
TCGA-2Y-A9H9	1.90959	0	0.427426	0.038276	0.0677131	0.595371	low
TCGA-G3-A25X	4.87397	0	0.646162	0.466792	0.314827	1.36287	high
TCGA-CC-5258	0.353425	1	1.16451	0.0922052	0.993961	3.65318	high
TCGA-DD-A4NO	6.15068	0	0.685742	0.0446781	0.143266	0.821786	low
TCGA-DD-AADW	1.60822	0	0.293878	0.193967	0.28823	0.783537	low
TCGA-DD-AACB	6.36712	0	0.310674	0.0973569	0.546446	1.00981	high
TCGA-G3-A25Z	1.79452	0	0.365505	0.135206	0.301058	0.808992	low

## Sheet: Appendix 5
Appendix 5. Univariate Cox and multi-Cox regression independent prognostic analysis data for the model
id(uni-Cox)	HR	HR.95L	HR.95H	pvalue		id(multi-Cox)	HR	HR.95L	HR.95H	pvalue
Age	1.00526	0.990687	1.02006	0.481098		Age	1.00552	0.990786	1.02047	0.465012
Gender	0.757517	0.513257	1.11802	0.162034		Gender	0.827861	0.551736	1.24218	0.361526
Grade	1.12125	0.864806	1.45374	0.387728		Grade	1.09378	0.826348	1.44775	0.530918
Stage	1.80772	1.46261	2.23426	4.30862e-08		Stage	1.731	1.38945	2.15649	9.92827e-07
riskScore	1.19375	1.12968	1.26145	3.12045e-10		riskScore	1.16219	1.0943	1.23429	9.8486e-07

## Sheet: Appendix 6
Appendix 6. Risk data of nomograms
ID	futime	fustat	MKLN1-AS	LINC01094	TMCC1-AS1	riskScore	risk	Nomogram
TCGA-DD-AADL	1.74247	0	0.556467	0.12461	0.468745	1.16257	high	1
TCGA-CC-A1HT	0.276712	1	1.39266	1.73023	1.34643	24.7629	high	2.69784
TCGA-DD-AACL	0.293151	1	0.671357	0.447266	0.784738	2.43322	high	1
TCGA-DD-A3A5	8.56164	1	0.372746	0.0322464	0.157595	0.630424	low	0.862483
TCGA-DD-A73D	1.89863	0	0.891325	0.00974885	0.400839	1.30941	high	1.22275
TCGA-2Y-A9H1	3.36712	1	0.11421	0.0595041	0.168181	0.520789	low	0.319694
TCGA-DD-AACI	4.43288	0	0.491906	0.326141	0.258222	0.99578	high	1.22275
TCGA-DD-AAVP	7.53973	0	0.431606	0.0176942	0.0557309	0.579445	low	0.319694
TCGA-EP-A26S	1.66575	0	0.55738	0.0633429	0.367026	0.979541	high	1
TCGA-DD-A4NB	2.70959	0	0.587062	0.520067	0.483055	1.65699	high	1
TCGA-LG-A6GG	1.06027	0	0.56844	0.138431	0.482386	1.20749	high	1.22275
TCGA-4R-AA8I	0.717808	1	0.555447	0.391821	0.540584	1.56358	high	1.22275
TCGA-ED-A5KG	2.33973	0	1.07672	0.519972	0.346939	2.1506	high	1.22275
TCGA-DD-AADK	2.87397	0	0.413446	0.202485	0.191238	0.777785	low	0.390906
TCGA-LG-A9QD	1.00274	0	0.294701	0	0.18497	0.593744	low	0.862483
TCGA-DD-AACA	6.30411	0	0.998672	0.0397132	0.131197	1.05957	high	1
TCGA-CC-A5UE	0.745205	1	1.25728	0.21842	1.05322	4.70082	high	2.69784
TCGA-CC-5259	0.684932	0	0.314535	0.0603119	0.218479	0.659784	low	0.862483
TCGA-G3-A5SK	2.03836	0	0.180333	0.085763	0.121636	0.532097	low	0.319694
TCGA-DD-AACO	5.13973	0	0	0.213863	0.0984389	0.488756	low	0.319694
TCGA-K7-AAU7	0.983562	0	1.09936	0.680918	0.206651	2.09737	high	1.22275
TCGA-CC-5263	0.353425	1	1.11502	0.755017	0.0836518	1.93962	high	2.69784
TCGA-DD-A3A9	2.55068	1	0.253441	0.225678	0.0982727	0.615127	low	3.74032
TCGA-DD-A11A	0.216438	0	0.367226	0.0986271	0.396325	0.884262	high	1
TCGA-UB-A7MC	1.36986	0	0.888331	0.0488925	0.22619	1.08841	high	2.69784
TCGA-DD-A4NG	2.19726	1	0.556702	0.103617	0.38126	1.02808	high	2.69784
TCGA-O8-A75V	1.47397	0	0.569945	0.115796	0.132281	0.77507	low	0.319694
TCGA-DD-A39V	1.76164	1	0.30829	0.0121113	0.845132	1.35663	high	1.22275
TCGA-ZS-A9CF	6.60822	0	0.435126	0.0806897	0.202768	0.730588	low	0.390906
TCGA-DD-AAEH	2.14795	0	0.130417	0.0449567	0.118851	0.491719	low	0.319694
TCGA-BC-A217	3.8274	1	0.57725	0.257907	0.174858	0.918489	high	1.22275
TCGA-NI-A4U2	4.90685	1	0.450325	0.0814924	0.222713	0.759034	low	0.862483
TCGA-G3-A3CK	1.60274	0	0.849878	0.0732051	0.273119	1.13599	high	1
TCGA-RC-A7SF	1.5863	0	0.384162	0.0766698	0.169195	0.668702	low	0.319694
TCGA-DD-AACD	1.04384	1	0.158451	0.0235129	0.255852	0.585561	low	0.319694
TCGA-DD-A4NH	2.51233	0	1.42711	0.590832	0.327474	3.01318	high	2.69784
TCGA-EP-A2KB	1.63288	1	0.379151	0.0147012	0.767928	1.31608	high	1
TCGA-BC-A10X	2.10959	1	0.333415	0.169135	0.126462	0.652979	low	0.862483
TCGA-CC-5262	0.282192	1	0.809844	0.299753	0.102599	1.06441	high	2.69784
TCGA-CC-A7IK	0.717808	1	1.07052	0.0267923	0.855706	2.70141	high	2.69784
TCGA-ED-A7XO	1.16986	0	0.19856	0.139881	0.230583	0.644204	low	0.862483
TCGA-G3-A7M8	1.17808	0	0.276599	0.142346	0.163469	0.636594	low	0.319694
TCGA-DD-AAW1	5.44932	0	0.359498	0.0248255	0.0828242	0.56558	low	0.862483
TCGA-CC-A7IG	0.819178	1	0.321197	0.235095	0.323144	0.864774	low	0.390906
TCGA-2Y-A9H5	1.52055	1	0.690088	0.205736	0.0991686	0.887009	high	1
TCGA-DD-A4NI	2.23562	0	0.176971	0.0704299	0.189686	0.569547	low	0.390906
TCGA-CC-A3MB	0.863014	1	0.482499	0.150716	0.592663	1.294	high	2.69784
TCGA-KR-A7K2	2.27123	0	0.124724	0.126161	0.074548	0.494049	low	0.319694
TCGA-FV-A3I0	2.32329	0	0.363945	0.407643	0.0748001	0.759214	low	0.390906
TCGA-GJ-A9DB	0.183562	1	0.685042	0.446872	0.193702	1.1974	high	1
TCGA-DD-A1EK	1.52877	1	0.263268	0.596946	0.140432	0.873999	low	3.74032
TCGA-DD-AACV	4.19452	0	0.178629	0.0398188	0.308221	0.643426	low	0.319694
TCGA-FV-A3R3	1.00274	1	0.522204	0.355773	0.148825	0.915791	high	1
TCGA-DD-AACT	4.27945	0	0.327494	0.0351722	0.0881603	0.558124	low	0.319694
TCGA-5R-AAAM	0.126027	1	0.502246	0.334017	0.166429	0.903964	high	1.22275
TCGA-WX-AA44	1.68493	0	0.27621	0.133652	0.295358	0.742327	low	0.319694
TCGA-DD-A3A1	0.638356	1	0.474282	0.327459	0.530053	1.36738	high	2.69784
TCGA-KR-A7K0	0.178082	1	1.03704	0.260404	0.29865	1.5978	high	1
TCGA-DD-AAEG	1.96986	0	0.301942	0.0771324	0.241589	0.680149	low	0.319694
TCGA-DD-A1EJ	2.75342	1	0.544407	0.499178	0.936808	2.73114	high	2.69784
TCGA-FV-A2QQ	1.99726	0	0.797248	0.0815866	0.220406	1.02422	high	1
TCGA-G3-AAV7	0.989041	0	1.15118	0.659932	0.362755	2.61099	high	1.22275
TCGA-DD-AAD2	1.80274	0	0.650285	0.419485	0.198346	1.14343	high	1
TCGA-EP-A12J	1.56164	0	0.713151	0.00983456	0.183141	0.859761	low	0.319694
TCGA-DD-A73G	9.52877	0	0.13071	0.0476179	0.30524	0.618641	low	0.319694
TCGA-XR-A8TF	1.89863	1	0.377661	0.0213109	0.137164	0.612277	low	0.319694
TCGA-MI-A75C	0.79726	0	0.863555	0.0750245	0.575123	1.66379	high	1
TCGA-DD-AAVX	4.70685	0	0.595238	0	0.183564	0.770224	low	0.390906
TCGA-ZS-A9CE	3.4	0	0.261525	0.0141893	0.203414	0.596545	low	0.390906
TCGA-CC-5264	0.279452	1	1.16872	0.335953	0.168757	1.62302	high	2.69784
TCGA-G3-A5SJ	1.91233	0	1.23707	0.489949	0.382307	2.52206	high	1
TCGA-DD-A3A2	5.83836	1	0.160192	0.0676659	0.156975	0.538164	low	0.319694
TCGA-DD-AAEE	2.21918	0	0.752373	0.0335738	0.178243	0.900988	high	1
TCGA-UB-AA0U	0.89589	0	0.561606	0.269324	0.10917	0.843833	low	0.390906
TCGA-CC-A3M9	0.821918	1	0.70377	1.52609	0.366234	3.50277	high	2.69784
TCGA-DD-A11D	4.27397	1	0.363414	0.0620198	0.107164	0.60192	low	0.319694
TCGA-K7-A5RF	1.72877	0	0.284443	0.379361	0.151763	0.761009	low	0.319694
TCGA-DD-AADI	2.9726	0	0.337111	0.104548	0.291467	0.761502	low	0.319694
TCGA-CC-A5UD	0.832877	1	0.766767	0.117044	1.106	3.0193	high	2.69784
TCGA-DD-A1ED	6.30411	0	0.567034	0.0343206	0.0818799	0.682006	low	0.319694
TCGA-DD-AAEK	2.92329	0	0.477245	0.224459	0.225101	0.871824	low	0.390906
TCGA-K7-A6G5	1.40274	0	0.447752	0.113865	0.143842	0.705588	low	0.319694
TCGA-WX-AA46	2.07123	0	0.321312	0.0506096	0.138719	0.597618	low	0.390906
TCGA-DD-AADD	3.3726	0	0.636493	0.0467228	0.451748	1.14861	high	1
TCGA-DD-A1EF	1.07945	1	0.299219	0.159145	0.525973	1.02356	high	1
TCGA-DD-AACP	1.13699	0	0.584054	0.0473881	0.575557	1.27677	high	1
TCGA-G3-A3CI	0.493151	0	0.306428	0.0595475	0.210274	0.648228	low	0.319694
TCGA-ED-A8O5	1.11233	0	0.288169	0.0256636	0.252105	0.653767	low	0.862483
TCGA-BC-A5W4	1.49863	1	0.282401	0.0237197	0.172463	0.589389	low	0.862483
TCGA-DD-AAD6	1.8411	0	0.192659	0.0188396	0.604265	0.919248	high	2.69784
TCGA-K7-A5RG	1.42192	0	0.621227	0.394379	0.379636	1.36352	high	1
TCGA-UB-A7MD	0.142466	1	1.34768	0.157848	0.558973	2.65475	high	1
TCGA-DD-A113	6.64384	0	0.689163	0.20841	0.192331	0.995002	high	1.22275
TCGA-CC-A7IF	1.77808	1	0.125435	0	0.174945	0.506079	low	0.862483
TCGA-2Y-A9H4	3.97808	0	0.482689	0.094022	0.302586	0.869118	low	0.319694
TCGA-CC-5260	0.238356	1	1.06258	0.763906	0.247665	2.27902	high	2.69784
TCGA-DD-AAE0	1.52055	0	0.604736	0.227855	0.420684	1.23999	high	2.69784
TCGA-RC-A7S9	1.75342	0	0.559277	0.0560362	0.100618	0.704975	low	0.319694
TCGA-BC-A3KG	1.86301	0	0.204109	0.123647	0.262943	0.664857	low	0.390906
TCGA-DD-A1EG	3.7589	1	0.633755	0.316991	0.222911	1.07162	high	1
TCGA-2Y-A9GU	5.31233	0	0.193004	0.0548256	0.11645	0.521795	low	0.319694
TCGA-G3-A25V	2.35616	0	0.798483	0.297224	0.161446	1.13008	high	1
TCGA-YA-A8S7	1.12877	1	0.776595	2.10942	0.817069	10.2206	high	2.69784
TCGA-ED-A627	1.1589	0	0.495643	0.425984	0.15287	0.950184	high	1
TCGA-DD-A73C	1.92055	0	0.275004	0.100912	0.295588	0.722945	low	0.862483
TCGA-MI-A75G	1.91233	0	0.224688	0.0340092	0.121084	0.530706	low	0.390906
TCGA-DD-AACY	3.9726	0	0.465675	0.148394	0.0405068	0.649201	low	0.319694
TCGA-MI-A75E	1.38904	0	0.68439	0.156052	0.206568	0.967648	high	2.69784
TCGA-ED-A8O6	0.153425	1	0.563001	0.180986	0.406017	1.13209	high	2.69784
TCGA-2Y-A9GV	6.93699	1	0.408165	0.326352	0.231476	0.896134	high	1
TCGA-DD-AACJ	5.7589	0	0.921619	0.0261382	0.25759	1.14359	high	1.22275
TCGA-DD-AACC	4.61644	1	0.344349	0.134137	0.233005	0.730355	low	0.319694
TCGA-MR-A8JO	0.90411	0	0.624868	0.346375	0.751473	2.07296	high	1
TCGA-G3-A25T	4.25479	0	0.546651	0.367715	0.147282	0.942546	high	2.69784
TCGA-BC-4073	2.32603	0	1.1091	0.731394	0.130595	2.00579	high	2.69784
TCGA-DD-A4NJ	2.54247	0	0.721538	0.512437	0.392926	1.65919	high	1.22275
TCGA-ED-A7PY	1.06849	0	0.14293	0.0152782	0.166491	0.514718	low	0.390906
TCGA-DD-A4NQ	1.02192	1	1.12907	0.467052	0.639478	3.08502	high	1.22275
TCGA-BD-A3ER	3.05479	0	0.320467	0.264362	0.110602	0.682411	low	0.390906
TCGA-CC-A7IL	0.761644	1	0.265466	0.0287018	0.0853238	0.524257	low	0.862483
TCGA-DD-AADA	3.37808	0	0.130412	0.075277	0.129646	0.510227	low	0.319694
TCGA-FV-A4ZP	6.81096	1	0.527606	0.241701	0.409364	1.15596	high	2.69784
TCGA-CC-A5UC	0.950685	1	0.409227	0.202728	0.631815	1.32634	high	2.69784
TCGA-EP-A3JL	0.830137	0	0.28503	0.204714	0.224158	0.725174	low	0.319694
TCGA-DD-AADQ	1.19452	0	0.165646	0.0299664	0.181389	0.540832	low	0.390906
TCGA-5C-A9VH	0.882192	0	0.307751	0.0684831	0.148752	0.606309	low	0.319694
TCGA-UB-AA0V	0.860274	0	0.384197	0.165622	0.185721	0.731655	low	0.319694
TCGA-DD-A4NE	1.80822	1	0.61292	0.100836	0.249806	0.917797	high	2.69784
TCGA-CC-A9FS	0.578082	0	0.0511308	0.0284488	0.161756	0.477311	low	0.390906
TCGA-LG-A9QC	1.16438	0	0.63659	0.0446077	0.233147	0.878468	high	1
TCGA-DD-AAD3	3.54795	0	0.368138	0.123198	0.068706	0.605071	low	0.319694
TCGA-BC-A216	3.70137	0	0.426024	0.0255814	0.213968	0.70369	low	0.862483
TCGA-BC-A69H	1.21644	0	0.371454	0.178153	0.662324	1.30659	high	1.22275
TCGA-G3-A7M5	1.22466	0	0.130621	0.0287387	0.124198	0.488765	low	0.319694
TCGA-FV-A3I1	0.676712	1	0.796962	0.343493	0.243494	1.29345	high	1.22275
TCGA-2Y-A9H2	4.74247	0	0.776284	0.396765	0.206586	1.26628	high	1
TCGA-CC-A7II	1.09315	0	0.446607	0.163073	1.84849	5.85584	high	2.69784
TCGA-DD-AAE2	1.74795	0	0.441273	0.108507	0.187641	0.736999	low	0.319694
TCGA-ED-A66X	1.11233	0	0.670237	0.776779	0.13793	1.43057	high	2.69784
TCGA-DD-AAD0	0.375342	0	0.579467	0.100554	0.175069	0.813599	low	0.319694
TCGA-ED-A459	2.49315	0	0.892617	0.57468	0.0907275	1.39904	high	1.22275
TCGA-DD-AAD8	3.33973	0	0.256361	0.261578	0.196515	0.715035	low	0.319694
TCGA-XR-A8TD	2.82192	0	0.478002	0.214898	0.127338	0.768576	low	0.862483
TCGA-2Y-A9H7	3.2	0	0.543512	0.047163	0.466573	1.07889	high	1
TCGA-RG-A7D4	3.00822	0	0.595709	0.22401	0.758383	1.85149	high	1.22275
TCGA-ES-A2HT	1.2	1	0.303584	0.0756957	0.0913057	0.566439	low	0.319694
TCGA-QA-A7B7	0.257534	0	0.449217	0.0362726	0.579254	1.13043	high	1.22275
TCGA-XR-A8TG	2.46027	0	0.475485	0.179287	0.132949	0.750881	low	0.319694
TCGA-DD-AAC9	0.950685	0	0.579846	0.0798266	0.101153	0.731727	low	0.319694
TCGA-DD-A3A7	1.14795	1	0.414549	0.0421373	0.265199	0.751291	low	0.862483
TCGA-DD-A73F	2.9726	0	0.190617	0.114632	0.0793743	0.521603	low	0.319694
TCGA-GJ-A6C0	0.0849315	1	0.61191	0.703355	0.0847943	1.20303	high	1.22275
TCGA-DD-AAVW	6.34795	0	0.496621	0.296782	0.270379	0.991704	high	1
TCGA-G3-AAV1	0.983562	1	1.14637	0.06066	0.336133	1.5729	high	2.69784
TCGA-FV-A2QR	1.59178	1	1.14074	0.543286	0.277737	2.12857	high	1
TCGA-DD-AAD1	1.54521	0	0.368049	0.233224	0.187346	0.762233	low	0.319694
TCGA-DD-A118	9.41644	0	0.146971	0.0726985	0.271352	0.614035	low	0.390906
TCGA-DD-AACX	0.465753	0	1.33036	0.1615	0.230766	1.75754	high	1.22275
TCGA-DD-AADG	3.13699	0	0.557784	0.00975605	0.298138	0.863848	low	0.862483
TCGA-DD-AAVS	4.99452	0	0.295414	0.0837002	0.349965	0.775822	low	0.319694
TCGA-DD-AAE3	1.55068	0	0.209999	0.0939295	0.182644	0.591984	low	0.319694
TCGA-DD-A4NS	6.72877	1	0.738554	0.444669	0.237845	1.32167	high	1
TCGA-5R-AA1D	1.23014	0	0.505493	0.372732	0.417962	1.26991	high	2.69784
TCGA-XR-A8TC	3.66849	0	0.608218	0.0348176	0.266283	0.885519	high	1
TCGA-ED-A7XP	1.09589	0	1.05462	0.138083	0.534863	1.96601	high	1.22275
TCGA-G3-AAUZ	1.31507	0	0.0926101	0.0854186	0.0685595	0.461913	low	0.319694
TCGA-RC-A7SK	1.29315	0	0.593467	0.0820506	0.353995	1.00962	high	1
TCGA-DD-AADO	1.2411	0	0.188987	0.109284	0.338977	0.711827	low	0.319694
TCGA-EP-A3RK	0.994521	0	0.680586	0.222858	0.490765	1.43727	high	2.69784
TCGA-2Y-A9H3	4.15342	0	0.101457	0.108626	0.165082	0.53325	low	0.390906
TCGA-FV-A23B	5.07397	1	0.314956	0.117425	0.381264	0.841832	low	0.390906
TCGA-ES-A2HS	1.88493	1	0.0410654	0.0378239	0.167276	0.479853	low	0.319694
TCGA-DD-AAW3	4.47397	0	0.523407	0.0140894	0.145999	0.698771	low	0.319694
TCGA-ED-A4XI	2.24384	0	0.371027	0.0792569	0.0841752	0.5972	low	0.390906
TCGA-G3-AAV3	1.12877	0	0.440597	0.253002	0.330932	0.982483	high	1.22275
TCGA-G3-A5SM	1.42466	0	0.592855	0.188772	0.274099	0.995356	high	1.22275
TCGA-DD-AADV	1.5726	0	0.37222	0.23154	0.199333	0.775248	low	0.319694
TCGA-DD-A4NN	2.46301	1	0.15048	0.123331	0.199273	0.586954	low	0.319694
TCGA-DD-AACG	1.28493	1	0.412536	0.115112	0.591324	1.18199	high	1.22275
TCGA-DD-A1EA	6.61644	0	0.922182	0.140144	0.296213	1.31153	high	1.22275
TCGA-BC-A69I	1.06027	0	0.475204	0.0869469	0.0923273	0.664494	low	0.319694
TCGA-DD-A4ND	7.52329	0	0.438815	0.327811	0.186234	0.871996	low	0.319694
TCGA-DD-AADC	1.16438	1	0.873143	0.180234	0.881534	2.64751	high	1
TCGA-DD-AAE9	1.97808	0	0.479319	0.0905074	0.456234	1.04225	high	1
TCGA-G3-A25S	1.13973	1	0.555682	0.087804	0.310731	0.9309	high	1
TCGA-2Y-A9H0	10.0685	0	0.255893	0.220735	0.0654824	0.58999	low	0.862483
TCGA-DD-A3A6	8.92603	1	0.262937	0.263818	0.534348	1.08763	high	1.22275
TCGA-DD-AAW2	5.08219	0	0.145256	0.0309106	0.0776487	0.468522	low	0.319694
TCGA-3K-AAZ8	1.08493	0	0.324296	0.0445162	0.183993	0.630163	low	0.862483
TCGA-DD-AAEB	1.30959	0	0.236765	0.0721421	0.0646399	0.515856	low	0.319694
TCGA-BD-A3EP	1.12055	0	0.680713	0.174572	0.212985	0.986356	high	1
TCGA-CC-A8HU	0.942466	1	0.490457	0.165604	0.452921	1.11178	high	2.69784
TCGA-DD-AADF	0.315068	1	0.132683	0	0.086398	0.457163	low	0.319694
TCGA-DD-AACH	0.534247	1	1.41569	0.519247	0.707541	4.48312	high	1.22275
TCGA-RC-A7SH	1.28219	0	0.210358	0.173039	0.270312	0.701174	low	0.390906
TCGA-G3-A7M6	1.73151	0	0.867555	0.261812	0.490434	1.74345	high	1
TCGA-G3-A7M7	0.989041	0	0.296493	0.0309925	0.193118	0.615393	low	0.319694
TCGA-CC-5261	0.265753	1	0.536689	0.706042	0.171605	1.25513	high	1.22275
TCGA-WX-AA47	1.52329	1	0.228436	0	0.234285	0.595157	low	0.862483
TCGA-DD-AA3A	1.12329	1	1.15647	0.158313	0.79425	2.99498	high	1
TCGA-DD-A3A4	1.67671	1	1.17014	0.0769399	0.474051	1.92434	high	2.69784
TCGA-DD-A39Y	0.468493	1	1.09256	0.14437	0.761577	2.69246	high	1
TCGA-DD-A114	3.14795	1	0.608479	0.706727	0.224943	1.42673	high	1.22275
TCGA-UB-A7MA	2.32329	0	0.772599	0.236879	0.681842	1.98761	high	1.22275
TCGA-RC-A7SB	1.61096	0	0.288912	0.0872313	0.313057	0.739537	low	0.390906
TCGA-UB-A7ME	1.33151	0	0.205182	0.126579	0.113635	0.55599	low	0.319694
TCGA-DD-AADU	1.51781	0	0.436824	0.0216676	0.0812794	0.60238	low	0.390906
TCGA-2Y-A9HB	0.712329	0	1.08592	0.118451	0.108397	1.18279	high	1
TCGA-DD-AAE1	1.51233	0	0.485713	0.0413463	0.442332	0.991468	high	1
TCGA-DD-AAVY	5.39726	0	0.165483	0.0178145	0.131158	0.503802	low	0.862483
TCGA-5R-AA1C	1.42466	0	0.780272	0.167107	1.54624	5.43514	high	1.22275
TCGA-DD-A1EH	4.09589	0	0.292234	0.203082	0.423223	0.929028	high	2.69784
TCGA-FV-A3R2	0.531507	1	0.505724	0.0670049	0.431868	1.01638	high	1
TCGA-DD-AACN	3.56712	0	0.239911	0.0560718	0.382472	0.752581	low	0.319694
TCGA-DD-AAE4	1.66575	0	0.0436932	0.092221	0.124714	0.47654	low	0.319694
TCGA-CC-A9FW	0.679452	0	0.811968	0.1387	0.246213	1.11967	high	2.69784
TCGA-G3-A3CG	1.84384	0	0.656833	0.0233593	0.0589099	0.711018	low	0.319694
TCGA-DD-A11C	1.8137	0	0.365944	0.0943928	0.307297	0.789783	low	0.319694
TCGA-NI-A8LF	2.18904	0	0.367614	0.0412747	0.353764	0.802876	low	0.319694
TCGA-DD-AADN	2.46027	0	0.253523	0	0.927974	1.41734	high	1
TCGA-DD-AAED	2.09041	0	0.688281	0.183213	0.171629	0.950478	high	1
TCGA-DD-AADJ	2.92055	0	0.279544	0.028104	0.138099	0.56574	low	0.319694
TCGA-DD-AAVZ	5.20548	0	0.382953	0.0639944	0.0812091	0.594105	low	0.319694
TCGA-DD-AACF	1	1	0.204098	0.163292	0.134545	0.586461	low	0.319694
TCGA-DD-A3A3	1.46575	1	1.01688	0.0219231	0.095477	1.01635	high	1
TCGA-DD-AAE7	1.76438	0	0.174684	0.119192	0.0487392	0.497324	low	0.319694
TCGA-2Y-A9H6	0.978082	0	0.277204	0.192104	0.199547	0.692071	low	0.319694
TCGA-CC-A8HT	0.383562	1	0.939321	0.603062	0.412785	2.20662	high	2.69784
TCGA-WQ-AB4B	1.08219	0	0.166732	0.0999385	0.152111	0.551837	low	0.390906
TCGA-DD-AADY	1.52055	0	0.441963	0.106951	0.135192	0.690913	low	0.319694
TCGA-2Y-A9GZ	2.32329	1	0.330763	0.0574721	0.465176	0.902021	high	1.22275
TCGA-KR-A7K7	2.60548	0	0.363571	0.100996	0.24507	0.734357	low	0.390906
TCGA-BC-4072	4.08219	1	0.57694	0.484543	0.337171	1.337	high	2.69784
TCGA-DD-AAVU	6.03288	0	0.295762	0.0320005	0.330796	0.727993	low	0.390906
TCGA-DD-A73B	0.775342	1	0.329205	0.032816	0.16026	0.609195	low	0.319694
TCGA-PD-A5DF	1.75068	1	0.384875	0.59104	0.286834	1.15627	high	2.69784
TCGA-BC-A8YO	1.53973	0	1.03971	0.400204	0.678467	2.83989	high	2.69784
TCGA-EP-A2KA	1.71781	1	1.50752	0.171804	0.511622	2.91209	high	2.69784
TCGA-DD-AACQ	1.18356	1	0.0942019	0.0178018	0.256009	0.551301	low	0.390906
TCGA-ZS-A9CD	3.79726	1	0.384136	0.121962	0.225186	0.741832	low	0.390906
TCGA-XR-A8TE	2.53425	0	1.04602	0.0181227	0.128022	1.08147	high	2.69784
TCGA-G3-A3CJ	1.6274	0	0.319341	0	0.122897	0.562413	low	0.390906
TCGA-DD-AAVR	6.88493	0	0.186275	0.0597246	0.100234	0.510545	low	0.319694
TCGA-DD-AAVQ	7.47397	0	0.308311	0.150042	0.118372	0.623171	low	0.319694
TCGA-G3-AAV5	0.969863	0	1.4807	0.0549638	1.01172	4.77614	high	1.22275
TCGA-2Y-A9GY	2.07397	1	0.940078	0.276546	0.924182	3.18841	high	1.22275
TCGA-DD-A4NF	2.58082	0	0.746894	0.089047	0.23236	1.00047	high	1
TCGA-DD-AAW0	5.52055	0	0.1169	0.248121	0.184358	0.617324	low	0.319694
TCGA-DD-A1EI	0.50137	0	0.410289	0.241899	0.542906	1.22835	high	1
TCGA-2Y-A9GW	3.48219	1	0.484296	0.352898	0.234987	0.981965	high	1
TCGA-DD-A39Z	1.64658	1	0.315109	0	0.299124	0.694665	low	0.390906
TCGA-DD-A116	4.44384	1	0.380858	0.153812	0.0828965	0.637627	low	0.862483
TCGA-DD-A1EL	1.13699	1	1.0187	0.118786	1.86847	9.54192	high	1.22275
TCGA-ED-A66Y	0.810959	1	0.242426	0.0288543	0.39373	0.748503	low	0.862483
TCGA-DD-AADB	3.40274	0	0.781979	0.195097	1.09463	3.20802	high	1
TCGA-GJ-A3OU	2.40822	0	0.452274	1.12502	0.494765	2.40227	high	1
TCGA-2Y-A9GX	6.69041	0	0.715279	0.503504	0.249092	1.37503	high	1
TCGA-DD-A115	6.96438	1	0.211618	0.112034	0.114331	0.553243	low	0.862483
TCGA-G3-AAV0	1.30411	0	0.0474315	0.0110485	0.191954	0.486927	low	0.319694
TCGA-CC-A8HS	0.821918	1	0.211192	0.101003	0.369195	0.748101	low	0.862483
TCGA-CC-A7IE	0.594521	1	0.589715	0.0881309	0.456218	1.14536	high	2.69784
TCGA-2Y-A9HA	0.0986301	1	0.792238	0.115702	0.474847	1.42844	high	1.22275
TCGA-G3-A6UC	1.83836	0	0.207675	0.0185622	0.125554	0.519419	low	0.862483
TCGA-CC-A7IH	1	0	0.37412	0.042092	0.0898425	0.585637	low	0.862483
TCGA-DD-AAD5	3.68493	0	0.791606	1.07862	0.974432	5.58821	high	1
TCGA-DD-A39W	2.26575	1	1.01532	0.0177282	0.27399	1.25764	high	2.69784
TCGA-2Y-A9GT	4.44932	1	0.145718	0.0688642	0.253931	0.598669	low	0.319694
TCGA-DD-A39X	4.6411	1	0.594448	0.0822116	0.418873	1.0938	high	1
TCGA-DD-AAE6	0.386301	0	0.465601	0.0209129	0.296723	0.802778	low	0.319694
TCGA-5C-A9VG	0.89863	0	0.383736	0.215616	0.524502	1.14966	high	1.22275
TCGA-DD-AADS	1.29863	0	0.194073	0.0500856	0.139436	0.535133	low	0.319694
TCGA-DD-A4NV	6.56986	0	0.330616	0.150309	0.34404	0.836846	low	0.862483
TCGA-DD-A73E	0.120548	0	0.87688	0.0110592	0.246903	1.07284	high	1
TCGA-DD-AAEA	1.57534	0	0.405998	0.0992194	0.137476	0.667398	low	0.319694
TCGA-HP-A5MZ	0.249315	1	0.541415	0.357726	0.218672	1.0156	high	1
TCGA-DD-A73A	1.99452	0	0.21487	0.320603	0.237204	0.759066	low	0.319694
TCGA-G3-A25U	4.48219	0	0.355576	0.0349058	0.159945	0.624143	low	0.319694
TCGA-DD-AACS	4.94247	0	0.1071	0.0145386	0.107799	0.464167	low	0.319694
TCGA-DD-A1EE	0.956164	1	1.56675	0.0585038	0.596303	3.11075	high	2.69784
TCGA-CC-A7IJ	1.04658	0	0.517093	1.77238	0.753155	5.78847	high	1.22275
TCGA-G3-A7M9	0.153425	1	0.653854	0.180649	1.02664	2.61103	high	2.69784
TCGA-G3-A25Y	1.23836	1	0.472001	0.30175	0.203553	0.898189	high	1
TCGA-DD-A119	0.610959	1	0.216093	0.0867054	0.181974	0.591289	low	3.74032
TCGA-G3-A3CH	2.13699	0	0.185359	0.17138	0.241499	0.661514	low	0.862483
TCGA-DD-AACZ	0.468493	1	0.693465	0.232966	1.46858	4.82684	high	1
TCGA-WJ-A86L	0.945205	0	0.188702	0.125321	0.496031	0.87277	low	0.319694
TCGA-G3-AAV2	1.01918	0	0.486471	0.0282365	0.208646	0.738497	low	0.319694
TCGA-ED-A82E	1.11781	0	0.86318	0.503837	0.366651	1.80579	high	2.69784
TCGA-DD-A4NK	3.31507	1	0.408763	0.0741445	0.0611284	0.597664	low	0.862483
TCGA-DD-AACU	4.29315	0	0.827471	0.30462	0.24803	1.29555	high	1
TCGA-KR-A7K8	2.48219	0	0.23144	0.310498	0.23736	0.764172	low	0.319694
TCGA-CC-A3MC	0.994521	0	0.594227	0.319014	0.137204	0.934073	high	2.69784
TCGA-G3-A5SL	1.70137	0	0.700914	0.0237538	0.0744852	0.753267	low	0.390906
TCGA-UB-A7MB	1.64658	0	0.39358	0.0274905	0.46965	0.935725	high	1.22275
TCGA-DD-A1EB	5.52603	0	0.284202	0.0531957	0.132122	0.575128	low	0.319694
TCGA-BC-A10Z	0.0931507	1	0.609721	0.0702336	0.374234	1.03992	high	1
TCGA-DD-AAVV	6.72603	0	0.692256	0.234002	0.166304	0.986125	high	1.22275
TCGA-DD-A4NP	9.06301	0	0.560328	0	0.140844	0.709219	low	0.319694
TCGA-DD-AADR	5.55616	0	0.175941	0.173578	0.442644	0.839925	low	0.319694
TCGA-CC-A8HV	0.764384	1	0.783583	0.0319205	0.570996	1.49264	high	1.22275
TCGA-DD-AAEI	4.19452	0	0.176548	0.332843	0.199944	0.708293	low	0.319694
TCGA-CC-A3MA	0.830137	1	1.15846	0.528	0.591637	3.13193	high	2.69784
TCGA-G3-AAV6	0.178082	1	0.33772	0.0288831	0.748322	1.25329	high	2.69784
TCGA-CC-A123	0.6	0	0.0924335	0.0217908	0.785544	1.05317	high	2.69784
TCGA-G3-A5SI	2.10411	1	0.0733466	0.0342041	0.0291625	0.415868	low	0.390906
TCGA-UB-A7MF	0.586301	1	0.442936	0.0497237	0.229806	0.741987	low	0.862483
TCGA-DD-A1EC	1.64932	0	0.925474	0.483941	0.191181	1.51547	high	1
TCGA-DD-AACE	5.98356	0	0.148307	0.0638856	0.272732	0.611543	low	0.319694
TCGA-DD-AACW	3.90137	0	0.38267	0.0974289	0.655174	1.2277	high	1
TCGA-DD-A4NL	4.68767	0	0.278551	0.211962	0.106979	0.628647	low	0.319694
TCGA-DD-A4NA	2.76164	0	1.21649	0.941994	0.0936809	2.48396	high	2.69784
TCGA-MR-A520	0.627397	0	0.302266	0.027854	0.236784	0.650717	low	0.319694
TCGA-ZS-A9CG	0.934247	0	0.575386	0.0779174	0.168617	0.790198	low	0.390906
TCGA-DD-AADP	1.25479	0	0.176461	0.0981684	0.153634	0.556797	low	0.319694
TCGA-2Y-A9H9	1.90959	0	0.427426	0.038276	0.0677131	0.595371	low	0.319694
TCGA-G3-A25X	4.87397	0	0.646162	0.466792	0.314827	1.36287	high	1.22275
TCGA-CC-5258	0.353425	1	1.16451	0.0922052	0.993961	3.65318	high	1.22275
TCGA-DD-A4NO	6.15068	0	0.685742	0.0446781	0.143266	0.821786	low	0.319694
TCGA-DD-AADW	1.60822	0	0.293878	0.193967	0.28823	0.783537	low	0.319694
TCGA-DD-AACB	6.36712	0	0.310674	0.0973569	0.546446	1.00981	high	1
TCGA-G3-A25Z	1.79452	0	0.365505	0.135206	0.301058	0.808992	low	0.319694

## Sheet: Appendix 7
Appendix 7. Clinical parameters of HCC patients
Id	futime	fustat	Age	Gender	Grade	Stage	T	M	N
TCGA-DD-A1EA	2415	0	68	MALE	G2	Stage II	T2	M0	N0
TCGA-KR-A7K0	65	1	65	MALE	G1	Stage I	T1	M0	N0
TCGA-DD-A4NS	2456	1	61	FEMALE	G2	Stage I	T1	M0	N0
TCGA-CC-A5UC	347	1	63	MALE	G3	Stage IIIA	T3	M0	N0
TCGA-G3-AAV7	361	0	38	MALE	G2	Stage II	T2	M0	N0
TCGA-DD-AAED	763	0	51	MALE	G3	Stage I	T1	M0	N0
TCGA-DD-AAE0	555	0	45	FEMALE	G4	Stage IIIA	T3a	M0	N0
TCGA-CC-A3M9	300	1	45	MALE	G3	Stage IIIA	T3	M0	N0
TCGA-DD-A3A4	612	1	37	MALE	G3	Stage IIIA	T3	M0	N0
TCGA-DD-AADB	1242	0	51	MALE	G4	Stage I	T1	M0	N0
TCGA-G3-A25V	860	0	68	MALE	G2	Stage I	T1	M0	N0
TCGA-DD-AAE7	644	0	72	MALE	G2	Stage I	T1	M0	N0
TCGA-LG-A9QC	425	0	48	MALE	G2	Stage I	T1	M0	NX
TCGA-DD-AAEH	784	0	73	MALE	G2	Stage I	T1	M0	N0
TCGA-DD-AAW1	1989	0	55	MALE	G2	Stage IIIA	T3	M0	N0
TCGA-2Y-A9H9	697	0	70	MALE	G2	Stage I	T1	MX	N0
TCGA-5C-AAPD	20	0	61	MALE	G1	Stage II	T2	M0	N0
TCGA-EP-A2KA	627	1	52	FEMALE	G3	Stage IIIA	T3a	MX	NX
TCGA-DD-A73B	283	1	72	FEMALE	G2	Stage I	T1	M0	N0
TCGA-UB-A7MD	52	1	67	MALE	G3	Stage I	T1	MX	N0
TCGA-DD-A113	2425	0	55	FEMALE	G3	Stage II	T2	M0	N0
TCGA-5C-A9VH	322	0	70	MALE	G2	Stage I	T1	M0	N0
TCGA-ED-A5KG	854	0	60	FEMALE	G2	Stage II	T2	M0	N0
TCGA-BC-A10U	837	1	69	MALE	G2	unknow	T2	MX	NX
TCGA-DD-A39V	643	1	77	MALE	G3	Stage II	T2	M0	NX
TCGA-ED-A627	423	0	74	MALE	G2	Stage I	T1	M0	NX
TCGA-G3-AAV2	372	0	50	MALE	G1	Stage I	T1	M0	N0
TCGA-ZS-A9CD	1386	1	73	MALE	G2	Stage II	T2	MX	NX
TCGA-GJ-A9DB	67	1	68	MALE	G2	Stage I	T1	MX	N0
TCGA-G3-AAV4	27	1	83	FEMALE	G1	Stage I	T1	M0	N0
TCGA-DD-AADP	458	0	45	MALE	G3	Stage I	T1	M0	N0
TCGA-DD-A4NL	1711	0	46	MALE	G1	Stage I	T1	M0	N0
TCGA-CC-5261	97	1	44	MALE	G2	Stage II	T2	M0	N0
TCGA-UB-A7MC	500	0	59	MALE	G3	Stage IIIA	T3a	MX	N0
TCGA-CC-A7IF	649	1	59	MALE	G1	Stage IIIA	T3	M0	N0
TCGA-4R-AA8I	262	1	66	MALE	G2	Stage II	T2	MX	NX
TCGA-DD-A73C	701	0	65	FEMALE	G1	Stage IIIA	T3a	M0	N0
TCGA-CC-5259	250	0	60	FEMALE	G2	Stage IIIC	T4	M0	N0
TCGA-2Y-A9GW	1271	1	64	MALE	G2	Stage I	T1	MX	N0
TCGA-BC-A10S	1423	1	81	MALE	G1	unknow	T3	MX	NX
TCGA-UB-A7ME	486	0	51	MALE	G2	Stage I	T1	MX	NX
TCGA-ED-A97K	6	0	54	MALE	G2	Stage IIIA	T3a	M0	N0
TCGA-XR-A8TF	693	1	74	MALE	G1	Stage I	T1	MX	NX
TCGA-CC-A7II	399	0	54	MALE	G3	Stage IIIA	T3	M0	N0
TCGA-DD-AADQ	436	0	59	MALE	G3	Stage II	T2	M0	N0
TCGA-K7-A6G5	512	0	66	MALE	G2	Stage I	T1	MX	N0
TCGA-CC-5264	102	1	71	MALE	G2	Stage IIIA	T3	M0	N0
TCGA-DD-A39Y	171	1	67	MALE	G3	Stage I	T1	M0	NX
TCGA-ED-A8O6	56	1	50	FEMALE	G3	Stage IIIA	T3a	M0	N0
TCGA-DD-A1E9	2759	1	70	MALE	G2	Stage I	T1	M0	N0
TCGA-DD-A1EC	602	0	20	FEMALE	G3	Stage I	T1	M0	N0
TCGA-DD-A115	2542	1	53	MALE	G2	Stage IIIA	T3	M0	N0
TCGA-HP-A5MZ	91	1	78	MALE	G2	Stage I	T1	M0	NX
TCGA-DD-A1EK	558	1	64	FEMALE	G2	Stage IVB	T4	M1	N0
TCGA-DD-AAE2	638	0	51	MALE	G3	Stage I	T1	M0	N0
TCGA-CC-A5UE	272	1	48	MALE	G2	Stage IIIB	T4	M0	N0
TCGA-NI-A8LF	799	0	74	MALE	G3	Stage I	T1	MX	NX
TCGA-BW-A5NO	20	0	50	MALE	G2	Stage IIIA	T3a	MX	NX
TCGA-CC-A5UD	304	1	45	MALE	G2	Stage IIIA	T3	M0	N0
TCGA-DD-A1EF	394	1	57	FEMALE	G3	Stage I	T1	M0	N0
TCGA-GJ-A3OU	879	0	59	MALE	G2	Stage I	T1	MX	NX
TCGA-DD-AAVU	2202	0	46	MALE	G2	Stage II	T2	M0	N0
TCGA-G3-A6UC	671	0	65	MALE	G2	Stage IIIB	T3b	M0	N0
TCGA-CC-A9FU	0	0	52	FEMALE	G2	Stage IIIA	T3a	M0	N0
TCGA-DD-AAD3	1295	0	43	MALE	G2	Stage I	T1	M0	N0
TCGA-2Y-A9GU	1939	0	55	FEMALE	G2	Stage I	T1	MX	NX
TCGA-MI-A75G	698	0	63	MALE	G2	Stage II	T2	M0	N0
TCGA-FV-A4ZP	2486	1	78	MALE	G2	Stage IIIA	T3	M0	NX
TCGA-PD-A5DF	639	1	58	FEMALE	G2	Stage IIIB	T4	M0	N0
TCGA-DD-A3A9	931	1	64	FEMALE	G2	Stage IVB	T4	M1	N0
TCGA-DD-AACA	2301	0	65	MALE	G3	Stage I	T1	M0	N0
TCGA-DD-AAW2	1855	0	69	MALE	G2	Stage I	T1	M0	N0
TCGA-DD-AADD	1231	0	51	MALE	G4	Stage I	T1	M0	N0
TCGA-XR-A8TG	898	0	58	MALE	G2	Stage I	T1	M0	NX
TCGA-UB-AA0V	314	0	69	FEMALE	G1	Stage I	unknow	MX	NX
TCGA-CC-A7IE	217	1	57	MALE	G2	Stage IIIA	T3	M0	N0
TCGA-BC-A69I	387	0	69	MALE	G1	Stage I	T1	M0	N0
TCGA-DD-AAE3	566	0	50	MALE	G2	Stage I	T1	M0	N0
TCGA-CC-A1HT	101	1	50	MALE	G3	Stage IIIA	T3	M0	N0
TCGA-ZP-A9D1	21	0	56	FEMALE	G2	unknow	T1	MX	NX
TCGA-EP-A3JL	303	0	76	MALE	G2	Stage I	T1	MX	NX
TCGA-CC-A7IL	278	1	61	MALE	G1	Stage IIIA	T3	M0	N0
TCGA-CC-5263	129	1	35	MALE	G1	Stage IIIA	T3	M0	N0
TCGA-G3-A25X	1779	0	73	MALE	G3	Stage II	T2	M0	N0
TCGA-WQ-A9G7	30	0	71	FEMALE	G3	unknow	T3a	M0	NX
TCGA-G3-A25Z	655	0	58	MALE	G2	Stage I	T1	M0	N0
TCGA-DD-AACX	170	0	66	MALE	G3	Stage II	T2	M0	N0
TCGA-DD-AAE6	141	0	59	FEMALE	G2	Stage I	T1	M0	N0
TCGA-UB-AA0U	327	0	60	MALE	G2	Stage II	T2	MX	NX
TCGA-RG-A7D4	1098	0	69	MALE	G2	Stage II	T2	M0	N0
TCGA-MI-A75I	630	0	61	MALE	G1	unknow	T2	MX	NX
TCGA-DD-AAVX	1718	0	38	MALE	G2	Stage II	T2	M0	N0
TCGA-EP-A2KC	19	1	62	MALE	G3	Stage I	T1	MX	NX
TCGA-DD-AADN	898	0	59	MALE	G4	Stage I	T1	MX	NX
TCGA-DD-A4NV	2398	0	61	MALE	G1	Stage IIIA	T3	M0	N0
TCGA-T1-A6J8	23	0	68	MALE	G2	unknow	T1	M0	NX
TCGA-DD-A4NK	1210	1	80	FEMALE	G2	Stage IIIA	T3	M0	N0
TCGA-CC-A7IJ	382	0	56	MALE	G3	Stage II	T2	M0	N0
TCGA-DD-AADR	2028	0	58	MALE	G3	Stage I	T1	M0	N0
TCGA-DD-A4NH	917	0	65	FEMALE	G3	Stage IIIB	T3b	M0	N0
TCGA-BD-A2L6	1363	0	69	MALE	G2	unknow	T2	MX	NX
TCGA-G3-A3CG	673	0	80	MALE	G2	Stage I	T1	M0	N0
TCGA-RC-A6M3	0	0	24	MALE	G3	Stage II	T2	M0	N0
TCGA-DD-AACB	2324	0	74	FEMALE	G3	Stage I	T1	M0	N0
TCGA-BC-A10Y	711	1	76	MALE	G3	unknow	T4	MX	NX
TCGA-CC-A9FW	248	0	68	MALE	G2	Stage IIIA	T3	M0	N0
TCGA-DD-A1EL	415	1	23	MALE	G3	Stage II	T2	M0	N0
TCGA-DD-AAEE	810	0	55	MALE	G4	Stage I	T1	M0	N0
TCGA-BC-A10W	91	1	50	MALE	G3	unknow	T4	MX	NX
TCGA-CC-A8HU	344	1	39	FEMALE	G3	Stage IIIA	T3	M0	N0
TCGA-RC-A7SK	472	0	59	MALE	G3	Stage I	T1	M0	N0
TCGA-CC-5258	129	1	48	MALE	G2	Stage II	T2	M0	N0
TCGA-UB-A7MF	214	1	56	MALE	G2	Stage IIIA	T3a	MX	NX
TCGA-DD-AACL	107	1	66	FEMALE	G3	Stage I	T1	M0	N0
TCGA-BC-A10T	837	1	76	MALE	G1	unknow	T4	MX	NX
TCGA-DD-AACE	2184	0	62	MALE	G3	Stage I	T1	M0	N0
TCGA-BC-A110	2116	1	51	FEMALE	G1	unknow	T1	MX	NX
TCGA-ED-A7PY	390	0	20	FEMALE	G3	Stage II	T2	M0	NX
TCGA-DD-A4NR	9	1	85	FEMALE	G3	Stage I	T1	M0	N0
TCGA-BC-A8YO	562	0	66	FEMALE	G3	Stage IIIC	T4	M0	N0
TCGA-DD-AADU	554	0	60	MALE	G3	Stage II	T2	M0	N0
TCGA-BC-A10Z	34	1	62	FEMALE	G2	Stage I	T1	MX	N0
TCGA-DD-AACK	9	0	70	MALE	G2	Stage I	T1	M0	N0
TCGA-DD-AAEK	1067	0	51	MALE	G3	Stage II	T2	M0	N0
TCGA-DD-AAW3	1633	0	69	MALE	G2	Stage I	T1	M0	N0
TCGA-2Y-A9GZ	848	1	82	FEMALE	G2	Stage II	T2	MX	NX
TCGA-DD-A73F	1085	0	77	FEMALE	G1	Stage I	T1	M0	N0
TCGA-DD-AACS	1804	0	39	MALE	G3	Stage I	T1	M0	N0
TCGA-ED-A66Y	296	1	51	FEMALE	G3	Stage IIIA	T3a	M0	N0
TCGA-G3-A3CJ	594	0	52	MALE	G2	Stage II	T2	M0	N0
TCGA-2Y-A9H2	1731	0	64	FEMALE	G3	Stage I	T1	MX	N0
TCGA-ED-A7PZ	6	0	61	MALE	G2	Stage II	T2	M0	NX
TCGA-DD-AACI	1618	0	69	MALE	G3	Stage II	T2	M0	N0
TCGA-DD-A116	1622	1	68	MALE	G3	Stage IIIA	T3	M0	N0
TCGA-DD-AAEG	719	0	59	FEMALE	G3	Stage I	T1	M0	N0
TCGA-DD-A114	1149	1	42	MALE	G3	Stage II	T2	M0	unknow
TCGA-ZS-A9CF	2412	0	64	MALE	G2	Stage II	T2	MX	NX
TCGA-RC-A6M6	9	0	75	MALE	G3	Stage II	T2	M0	NX
TCGA-5R-AA1C	520	0	57	MALE	G2	Stage II	T2	M0	N0
TCGA-CC-5262	103	1	67	MALE	G1	Stage IIIC	T4	M0	N0
TCGA-DD-AACO	1876	0	40	MALE	G3	Stage I	T1	M0	N0
TCGA-ZP-A9CY	782	0	66	FEMALE	G1	unknow	T1	MX	NX
TCGA-ZP-A9D4	395	0	64	FEMALE	G1	unknow	T1	MX	NX
TCGA-ZS-A9CE	1241	0	79	FEMALE	G1	Stage II	T2	MX	NX
TCGA-DD-AAVS	1823	0	56	MALE	G2	Stage I	T1	M0	N0
TCGA-XR-A8TC	1339	0	43	FEMALE	G2	Stage I	T1	MX	NX
TCGA-DD-A39W	827	1	29	FEMALE	G2	Stage III	T3	M0	N0
TCGA-BC-A69H	444	0	64	MALE	G3	Stage II	T2	M0	NX
TCGA-DD-A4NA	1008	0	67	FEMALE	G3	Stage IIIC	T2	M0	N1
TCGA-MI-A75E	507	0	61	MALE	G2	Stage IIIC	T4	M0	N0
TCGA-DD-AAVZ	1900	0	38	MALE	G2	Stage I	T1	M0	N0
TCGA-G3-A5SL	621	0	70	MALE	G2	Stage II	T2	M0	NX
TCGA-ED-A7XP	400	0	53	FEMALE	G3	Stage II	T2	M0	N0
TCGA-EP-A2KB	596	1	46	FEMALE	G2	Stage I	T1	MX	NX
TCGA-DD-A4NI	816	0	67	MALE	G2	Stage II	T2	M0	NX
TCGA-CC-A9FV	0	0	57	MALE	G2	Stage IIIA	T3	M0	N0
TCGA-WQ-AB4B	395	0	62	MALE	G2	Stage II	T2	M0	NX
TCGA-G3-AAV1	359	1	51	MALE	G3	Stage IIIC	T4	M0	N0
TCGA-CC-A3MC	363	0	54	MALE	G2	Stage IIIA	T3	M0	N0
TCGA-G3-AAUZ	480	0	48	MALE	G2	Stage I	T1	M0	N0
TCGA-DD-AACM	1769	0	48	MALE	G3	Stage II	T2	M0	N0
TCGA-DD-A11D	1560	1	57	FEMALE	G2	Stage I	T1	M0	N0
TCGA-DD-AACF	365	1	68	MALE	G3	Stage I	T1	M0	N0
TCGA-BD-A3EP	409	0	75	FEMALE	G2	Stage I	T1	M0	N0
TCGA-ED-A4XI	819	0	58	MALE	G3	Stage II	T2	M0	N0
TCGA-DD-A11A	79	0	67	MALE	G3	Stage I	T1	M0	N0
TCGA-QA-A7B7	94	0	48	MALE	G2	Stage II	T2	MX	NX
TCGA-DD-AADL	636	0	58	MALE	G4	Stage I	T1	M0	N0
TCGA-2Y-A9H6	357	0	68	FEMALE	G2	Stage I	T1	MX	NX
TCGA-2Y-A9GY	757	1	64	FEMALE	G3	Stage II	T2	MX	NX
TCGA-DD-A73E	44	0	66	MALE	G1	Stage I	T1	M0	N0
TCGA-RC-A7SF	579	0	66	MALE	G2	Stage I	T1	M0	N0
TCGA-BC-A3KG	680	0	68	FEMALE	G3	Stage II	T2	M0	N0
TCGA-DD-AAVP	2752	0	48	MALE	G1	Stage I	T1	M0	N0
TCGA-ED-A459	910	0	47	MALE	G2	Stage II	T2	M0	N0
TCGA-DD-AACW	1424	0	43	MALE	G3	Stage I	T1	M0	N0
TCGA-3K-AAZ8	396	0	65	MALE	G1	Stage IIIB	T3b	MX	NX
TCGA-G3-A7M5	447	0	76	MALE	G2	Stage I	T1	MX	NX
TCGA-FV-A3R2	194	1	75	MALE	unknow	Stage I	T1	MX	NX
TCGA-BD-A3ER	1115	0	62	MALE	G2	Stage II	T2	MX	NX
TCGA-DD-AADY	555	0	55	FEMALE	G2	Stage I	T1	M0	N0
TCGA-DD-AACY	1450	0	61	MALE	G3	Stage I	T1	M0	N0
TCGA-DD-A1EI	183	0	46	MALE	G2	Stage I	T1	M0	N0
TCGA-2Y-A9HB	260	0	66	MALE	G2	Stage I	T1	MX	NX
TCGA-CC-A123	219	0	24	FEMALE	G1	Stage IIIA	T3	M0	N0
TCGA-XR-A8TE	925	0	16	MALE	G1	Stage IIIA	T3	MX	N0
TCGA-CC-A8HT	140	1	74	MALE	G2	Stage IIIA	T3	M0	N0
TCGA-G3-A5SM	520	0	58	MALE	G3	Stage II	T2	M0	NX
TCGA-ES-A2HS	688	1	80	MALE	G2	Stage I	T1	MX	NX
TCGA-FV-A2QQ	729	0	80	MALE	G2	Stage I	T1	MX	N0
TCGA-DD-AACU	1567	0	59	MALE	G3	Stage I	T1	M0	N0
TCGA-RC-A7SH	468	0	42	MALE	G3	Stage II	T2	M0	N0
TCGA-ZP-A9D2	765	1	51	MALE	G2	unknow	T2	MX	NX
TCGA-DD-AACT	1562	0	69	FEMALE	G2	Stage I	T1	M0	N0
TCGA-DD-AADG	1145	0	70	MALE	G3	Stage IIIA	T3a	M0	N0
TCGA-2Y-A9H0	3675	0	49	MALE	G1	Stage IIIA	T3	M0	N0
TCGA-G3-AAV6	65	1	53	FEMALE	G3	Stage IIIA	T3a	M0	N0
TCGA-DD-A73D	693	0	68	FEMALE	G1	Stage II	T2	MX	NX
TCGA-FV-A2QR	581	1	75	MALE	G1	Stage I	T1	M0	N0
TCGA-DD-AADK	1049	0	68	FEMALE	G3	Stage II	T2	M0	N0
TCGA-DD-A4NE	660	1	75	FEMALE	G3	Stage IIIA	T3a	M0	N0
TCGA-CC-A7IG	299	1	47	MALE	G2	Stage II	T2	M0	N0
TCGA-DD-A1EB	2017	0	72	FEMALE	G2	Stage I	T1	M0	N0
TCGA-DD-A118	3437	0	77	FEMALE	G2	Stage II	T2	M0	N0
TCGA-5R-AAAM	46	1	65	FEMALE	G2	Stage II	T2	M0	N0
TCGA-DD-AAVQ	2728	0	38	MALE	G2	Stage I	T1	M0	N0
TCGA-G3-A25U	1636	0	63	FEMALE	G3	Stage I	T1	M0	N0
TCGA-G3-A7M8	430	0	31	MALE	G1	Stage I	T1	MX	NX
TCGA-DD-A3A5	3125	1	66	FEMALE	G2	Stage III	T3	M0	N0
TCGA-DD-AACZ	171	1	63	FEMALE	G4	Stage I	T1	M0	N0
TCGA-BC-A217	1397	1	75	FEMALE	G3	Stage II	T2	M0	NX
TCGA-ED-A7XO	427	0	29	MALE	G2	Stage IIIA	T3a	M0	N0
TCGA-FV-A495	1	0	51	FEMALE	G2	Stage II	T2	M0	NX
TCGA-DD-A1EH	1495	0	23	MALE	G3	Stage III	T3	M0	N0
TCGA-FV-A23B	1852	1	70	FEMALE	unknow	Stage II	T2	M0	N0
TCGA-MI-A75C	291	0	64	MALE	G3	Stage I	T1	M0	N0
TCGA-DD-A4NP	3308	0	32	MALE	G3	Stage I	T1	M0	N0
TCGA-DD-AADF	115	1	64	FEMALE	G4	Stage I	T1	M0	N0
TCGA-DD-AAEA	575	0	65	MALE	G3	Stage I	T1	M0	N0
TCGA-EP-A3RK	363	0	73	MALE	G2	Stage IIIA	T3a	MX	NX
TCGA-BC-4072	1490	1	74	FEMALE	G3	Stage IIIA	T3	M0	N0
TCGA-FV-A3I0	848	0	76	FEMALE	G2	Stage II	T2	M0	NX
TCGA-UB-A7MB	601	0	24	MALE	G3	Stage II	T2	MX	NX
TCGA-ZP-A9CZ	706	0	72	MALE	G1	unknow	T1	MX	NX
TCGA-MI-A75H	747	0	77	MALE	unknow	unknow	unknow	MX	NX
TCGA-G3-A5SJ	698	0	59	MALE	G2	Stage I	T1	M0	NX
TCGA-DD-AAD0	137	0	73	FEMALE	G2	Stage I	T1	M0	N0
TCGA-ED-A82E	408	0	60	FEMALE	G2	Stage IIIA	T3a	M0	N0
TCGA-BC-A5W4	547	1	69	MALE	G3	Stage IIIA	T3a	M0	NX
TCGA-DD-AAEI	1531	0	72	MALE	G2	Stage I	T1	M0	N0
TCGA-2Y-A9GT	1624	1	51	MALE	G2	Stage I	T1	MX	NX
TCGA-XR-A8TD	1030	0	49	FEMALE	G3	Stage IIIB	T3	M0	N0
TCGA-2Y-A9H4	1452	0	68	MALE	G2	Stage I	T1	MX	N0
TCGA-DD-AACD	381	1	48	MALE	G4	Stage I	T1	M0	N0
TCGA-BC-A112	153	1	80	MALE	G2	unknow	T3	MX	NX
TCGA-2Y-A9GV	2532	1	54	FEMALE	G1	Stage I	T1	MX	NX
TCGA-DD-AADJ	1066	0	70	FEMALE	G3	Stage I	T1	M0	N0
TCGA-CC-5260	87	1	61	FEMALE	G1	Stage IIIC	T4	M0	N0
TCGA-LG-A6GG	387	0	79	FEMALE	G2	Stage II	T2	M0	NX
TCGA-G3-AAV0	476	0	58	MALE	G2	Stage I	T1	M0	N0
TCGA-DD-AACQ	432	1	50	MALE	G3	Stage II	T2	M0	N0
TCGA-KR-A7K7	951	0	61	FEMALE	G1	Stage II	T2	M0	N0
TCGA-DD-A4NJ	928	0	54	FEMALE	G2	Stage II	T2	M0	N0
TCGA-DD-AAVV	2455	0	56	MALE	G3	Stage II	T2	M0	N0
TCGA-DD-AAC8	16	1	72	MALE	G3	Stage I	T1	M0	N0
TCGA-G3-A25W	935	0	79	FEMALE	G2	Stage IIIB	T3b	M0	N0
TCGA-WJ-A86L	345	0	68	FEMALE	G2	Stage I	T1	MX	NX
TCGA-CC-A3MB	315	1	36	MALE	G1	Stage IIIA	T3	M0	N0
TCGA-G3-A7M7	361	0	65	MALE	G1	Stage I	T1	MX	NX
TCGA-DD-AADC	425	1	53	MALE	G3	Stage I	T1	M0	N0
TCGA-DD-AACC	1685	1	61	MALE	G2	Stage I	T1	M0	N0
TCGA-G3-A25T	1553	0	45	FEMALE	G2	Stage IIIA	T3	M0	N0
TCGA-G3-A3CH	780	0	53	MALE	G2	Stage IIIA	T3a	M0	N0
TCGA-HP-A5N0	752	1	90	FEMALE	unknow	unknow	TX	M0	NX
TCGA-DD-A3A7	419	1	67	MALE	G3	Stage IIIB	T3b	M0	N0
TCGA-BC-4073	849	0	73	MALE	G3	Stage IIIA	T3	MX	N0
TCGA-2Y-A9HA	36	1	70	MALE	G2	Stage II	T2	MX	NX
TCGA-WX-AA44	615	0	64	FEMALE	G3	Stage I	T1	MX	NX
TCGA-DD-A39Z	601	1	43	FEMALE	G2	Stage II	T2	M0	NX
TCGA-DD-AAD5	1345	0	54	MALE	G3	Stage I	T1	M0	N0
TCGA-2Y-A9H7	1168	0	81	FEMALE	G2	Stage I	T1	MX	N0
TCGA-DD-A1EJ	1005	1	71	FEMALE	G2	Stage IIIC	T1	M0	N1
TCGA-DD-A4NG	802	1	77	MALE	G2	Stage IIIA	T3a	M0	NX
TCGA-CC-A9FS	211	0	55	MALE	G2	Stage II	T2	M0	N0
TCGA-DD-A4NO	2245	0	65	MALE	G1	Stage I	T1	M0	N0
TCGA-DD-AAVY	1970	0	56	MALE	G2	Stage IIIA	T3	M0	N0
TCGA-G3-A25Y	452	1	52	FEMALE	G3	Stage I	T1	M0	N0
TCGA-BC-A3KF	8	0	66	FEMALE	G2	Stage I	T1	M0	NX
TCGA-DD-A119	223	1	40	MALE	G3	Stage IV	T3a	M1	N0
TCGA-DD-AAVR	2513	0	44	MALE	G2	Stage I	T1	M0	N0
TCGA-UB-A7MA	848	0	62	FEMALE	G2	Stage II	T2b	M0	N0
TCGA-ZS-A9CG	341	0	55	MALE	G2	Stage II	T2	MX	NX
TCGA-ES-A2HT	438	1	54	MALE	G2	Stage I	T1	MX	NX
TCGA-G3-A7M9	56	1	70	MALE	G2	Stage IIIB	T3b	MX	NX
TCGA-DD-AADI	1085	0	43	FEMALE	G3	Stage I	T1	M0	N0
TCGA-CC-A7IK	262	1	59	MALE	G3	Stage IIIA	T3	M0	N0
TCGA-DD-AADW	587	0	48	MALE	G3	Stage I	T1	M0	N0
TCGA-FV-A4ZQ	12	0	52	MALE	G2	Stage I	T1	M0	NX
TCGA-DD-AADM	12	1	58	MALE	G3	Stage II	T2	M0	N0
TCGA-DD-AAW0	2015	0	54	MALE	G2	Stage I	T1	M0	N0
TCGA-K7-AAU7	359	0	61	MALE	G2	Stage II	T2a	MX	NX
TCGA-ED-A8O5	406	0	59	FEMALE	G3	Stage IIIA	T3a	M0	N0
TCGA-DD-A73G	3478	0	73	FEMALE	G3	Stage I	T1	M0	N0
TCGA-DD-A11B	14	1	73	MALE	G2	Stage I	T1	M0	N0
TCGA-WX-AA46	756	0	61	MALE	G1	Stage II	T2	MX	NX
TCGA-ED-A66X	406	0	35	MALE	G3	Stage IIIA	T3a	M0	N0
TCGA-BC-A10X	770	1	52	FEMALE	G2	Stage IIIA	T3a	MX	N0
TCGA-DD-AADS	474	0	63	MALE	G2	Stage I	T1	M0	N0
TCGA-MR-A520	229	0	58	MALE	G1	Stage I	T1	MX	NX
TCGA-LG-A9QD	366	0	68	MALE	G2	Stage IIIA	T3a	M0	N0
TCGA-FV-A496	10	0	84	FEMALE	G2	Stage I	T1	M0	NX
TCGA-5C-A9VG	328	0	58	MALE	G2	Stage II	T2	M0	N0
TCGA-BC-A10R	308	1	66	FEMALE	G2	unknow	T3	MX	NX
TCGA-DD-AA3A	410	1	81	FEMALE	G4	Stage I	T1	MX	N0
TCGA-DD-A73A	728	0	71	MALE	G2	Stage I	T1	M0	N0
TCGA-BW-A5NQ	0	0	63	MALE	G3	Stage I	T1	MX	NX
TCGA-DD-A4NB	989	0	25	MALE	G2	Stage I	T1	M0	N0
TCGA-DD-AADO	453	0	55	MALE	G3	Stage I	T1	M0	N0
TCGA-FV-A3R3	366	1	38	FEMALE	G2	Stage I	T1	MX	NX
TCGA-RC-A7SB	588	0	53	MALE	G2	Stage II	T2	M0	N0
TCGA-DD-AAD2	658	0	66	MALE	G2	Stage I	T1	M0	N0
TCGA-DD-A1EG	1372	1	76	MALE	G3	Stage I	T1	M0	N0
TCGA-G3-A3CI	180	0	71	MALE	G2	Stage I	T1	M0	N0
TCGA-DD-AAD1	564	0	51	FEMALE	G4	Stage I	T1	M0	N0
TCGA-DD-A11C	662	0	69	MALE	G3	Stage I	T1	M0	N0
TCGA-WX-AA47	556	1	33	FEMALE	G2	Stage IIIA	T3a	MX	NX
TCGA-NI-A4U2	1791	1	71	MALE	G1	Stage IIIA	T3	MX	NX
TCGA-2Y-A9H3	1516	0	45	MALE	G1	Stage II	T2	MX	NX
TCGA-BC-A216	1351	0	62	FEMALE	G2	Stage IIIA	T3	M0	NX
TCGA-2Y-A9H5	555	1	59	FEMALE	G3	Stage I	T1	MX	N0
TCGA-EP-A12J	570	0	62	MALE	G1	Stage I	T1	MX	NX
TCGA-DD-AACP	415	0	64	MALE	G3	Stage I	T1	M0	N0
TCGA-DD-A3A2	2131	1	76	FEMALE	G1	Stage I	T1	M0	N0
TCGA-DD-A3A0	785	1	70	MALE	G2	Stage I	T1	M0	NX
TCGA-DD-A4ND	2746	0	56	FEMALE	G3	Stage I	T1	M0	N0
TCGA-G3-AAV5	354	0	67	MALE	G2	Stage II	T2	M0	N0
TCGA-DD-AAEB	478	0	60	MALE	G2	Stage I	T1	M0	N0
TCGA-2Y-A9H8	633	1	85	FEMALE	G2	unknow	T1	MX	NX
TCGA-G3-A25S	416	1	64	MALE	G2	Stage I	T1	M0	N0
TCGA-RC-A6M5	15	0	20	FEMALE	G2	Stage IVA	T1	M0	N1
TCGA-DD-AAE4	608	0	49	FEMALE	G1	Stage I	T1	M0	N0
TCGA-DD-AACH	195	1	69	MALE	G3	Stage II	T2	M0	N0
TCGA-DD-AAD8	1219	0	73	FEMALE	G2	Stage I	T1	M0	N0
TCGA-CC-A7IH	365	0	58	MALE	G1	Stage IIIA	T3	M0	N0
TCGA-DD-AAE9	722	0	69	MALE	G3	Stage I	T1	M0	N0
TCGA-DD-AADA	1233	0	66	FEMALE	G3	Stage I	T1	M0	N0
TCGA-DD-A39X	1694	1	78	FEMALE	G2	Stage I	T1	M0	NX
TCGA-DD-AADE	1202	0	50	MALE	G4	Stage I	T1	M0	N0
TCGA-K7-A5RG	519	0	66	MALE	G1	Stage I	T1	MX	NX
TCGA-DD-AAVW	2317	0	35	MALE	G2	Stage I	T1	M0	N0
TCGA-G3-A5SI	768	1	44	MALE	G2	Stage II	T2	M0	N0
TCGA-MR-A8JO	330	0	34	MALE	G3	Stage I	T1	MX	N0
TCGA-DD-AAE1	552	0	52	MALE	G3	Stage I	T1	M0	N0
TCGA-DD-A4NN	899	1	56	FEMALE	G3	Stage I	T1	M0	N0
TCGA-BW-A5NP	0	0	26	FEMALE	G3	Stage IV	T2	M1	N0
TCGA-CC-A8HV	279	1	51	FEMALE	G2	Stage II	T2	M0	N0
TCGA-G3-A3CK	585	0	61	MALE	G2	Stage I	T1	M0	N0
TCGA-EP-A26S	608	0	70	MALE	G2	Stage I	T1	MX	N0
TCGA-2Y-A9GX	2442	0	68	MALE	G2	Stage I	T1	MX	NX
TCGA-RC-A7S9	640	0	47	FEMALE	G3	Stage I	T1	M0	N0
TCGA-YA-A8S7	412	1	68	MALE	G3	Stage IIIA	T3a	MX	N0
TCGA-DD-A3A3	535	1	45	MALE	G2	Stage I	T1	M0	N0
TCGA-O8-A75V	538	0	54	MALE	G2	Stage I	T1	MX	NX
TCGA-ZP-A9D0	1091	0	67	FEMALE	G1	unknow	T1	MX	NX
TCGA-DD-A1EE	349	1	73	MALE	G3	Stage IIIA	T3	M0	N0
TCGA-DD-A3A6	3258	1	72	FEMALE	G2	Stage II	T2	M0	N0
TCGA-RC-A6M4	22	0	74	FEMALE	G2	Stage IIIA	T3	MX	NX
TCGA-DD-AAD6	672	0	66	MALE	G3	Stage IIIA	T3a	M0	N0
TCGA-K7-A5RF	631	0	64	MALE	G1	Stage I	T1	MX	NX
TCGA-CC-A8HS	300	1	18	MALE	G1	Stage IIIC	T3	M0	N1
TCGA-G3-A5SK	744	0	58	MALE	G1	Stage I	T1	M0	NX
TCGA-DD-A4NQ	373	1	60	MALE	G3	Stage II	T2	M0	N0
TCGA-DD-A1ED	2301	0	68	MALE	G1	Stage I	T1	M0	N0
TCGA-G3-AAV3	412	0	58	FEMALE	G2	Stage II	T2	M0	N0
TCGA-ZP-A9CV	1088	1	59	MALE	G1	unknow	T1	MX	NX
TCGA-DD-AACV	1531	0	53	MALE	G3	Stage I	T1	M0	N0
TCGA-DD-AACG	469	1	52	MALE	G4	Stage II	T2	M0	N0
TCGA-CC-A3MA	303	1	61	MALE	G2	Stage IIIA	T3	M0	N0
TCGA-2V-A95S		0	unknow	MALE	G3	Stage II	T2	MX	NX
TCGA-2Y-A9H1	1229	1	58	MALE	G2	Stage I	T1	MX	NX
TCGA-DD-A4NF	942	0	72	MALE	G2	Stage I	T1	M0	N0
TCGA-DD-A3A1	233	1	65	MALE	G2	Stage IIIA	T3b	M0	N0
TCGA-KR-A7K2	829	0	64	MALE	G1	Stage I	T1	M0	N0
TCGA-DD-AAC9	347	0	51	MALE	G2	Stage I	T1	M0	N0
TCGA-DD-AACJ	2102	0	75	MALE	G2	Stage II	T2	M0	N0
TCGA-DD-AACN	1302	0	32	MALE	G3	Stage I	T1	M0	N0
TCGA-GJ-A6C0	31	1	75	FEMALE	G2	Stage II	T2	MX	NX
TCGA-DD-AAE8	664	0	45	MALE	G3	Stage I	T1	M0	N0
TCGA-DD-AADV	574	0	50	MALE	G3	Stage I	T1	M0	N0
TCGA-FV-A3I1	247	1	81	FEMALE	G2	Stage II	T2	MX	N0
TCGA-BC-A10Q	1135	1	72	FEMALE	unknow	unknow	T2	MX	NX
TCGA-2Y-A9GS	724	1	58	MALE	G2	unknow	T2	MX	NX
TCGA-ED-A7PX	6	0	48	FEMALE	G3	Stage II	T2	M0	NX
TCGA-DD-A3A8	11	1	75	MALE	G2	Stage II	T2	M0	N0
TCGA-G3-A7M6	632	0	60	FEMALE	G3	Stage I	T1	MX	NX
TCGA-KR-A7K8	906	0	57	MALE	G1	Stage I	T1	M0	N0
TCGA-5R-AA1D	449	0	17	FEMALE	G3	Stage IIIA	T3a	M0	N0

## Sheet: Appendix 8
Appendix 8. Data on the correlation between immune cells and risk scores
immune	cor	pvalue
B cell_TIMER	0.334073	2.18378e-10
T cell CD4+_TIMER	0.261749	8.83572e-07
T cell CD8+_TIMER	0.164529	0.00223676
Neutrophil_TIMER	0.437548	1.79157e-17
Macrophage_TIMER	0.426766	1.29496e-16
Myeloid dendritic cell_TIMER	0.465571	7.45145e-20
T cell CD4+ memory resting_CIBERSORT	-0.108272	0.0450912
T cell CD4+ memory activated_CIBERSORT	0.147573	0.00617923
T cell regulatory (Tregs)_CIBERSORT	0.124605	0.020983
Monocyte_CIBERSORT	-0.151888	0.00481562
Macrophage M0_CIBERSORT	0.297969	1.8375e-08
Macrophage M2_CIBERSORT	0.12847	0.0172895
Mast cell activated_CIBERSORT	-0.144705	0.00726757
Neutrophil_CIBERSORT	0.113803	0.0351337
B cell memory_CIBERSORT-ABS	0.121224	0.0247562
B cell plasma_CIBERSORT-ABS	0.132923	0.0137502
T cell CD8+_CIBERSORT-ABS	0.143447	0.0077968
T cell CD4+ memory resting_CIBERSORT-ABS	0.161408	0.00271673
T cell CD4+ memory activated_CIBERSORT-ABS	0.149898	0.00540682
T cell follicular helper_CIBERSORT-ABS	0.173148	0.00128464
T cell regulatory (Tregs)_CIBERSORT-ABS	0.309408	4.80898e-09
NK cell activated_CIBERSORT-ABS	0.258379	1.23216e-06
Macrophage M0_CIBERSORT-ABS	0.399332	1.4593e-14
Macrophage M1_CIBERSORT-ABS	0.210779	8.36456e-05
Macrophage M2_CIBERSORT-ABS	0.3914	5.28465e-14
Myeloid dendritic cell resting_CIBERSORT-ABS	0.132533	0.0140327
Mast cell resting_CIBERSORT-ABS	0.136645	0.0112974
Neutrophil_CIBERSORT-ABS	0.162716	0.00250529
B cell_QUANTISEQ	0.270117	3.7922e-07
Macrophage M1_QUANTISEQ	0.354399	1.37726e-11
Macrophage M2_QUANTISEQ	0.378244	4.14495e-13
Monocyte_QUANTISEQ	0.216684	5.1973e-05
T cell CD4+ (non-regulatory)_QUANTISEQ	0.122715	0.023025
T cell CD8+_QUANTISEQ	0.218268	4.56414e-05
T cell regulatory (Tregs)_QUANTISEQ	0.339049	1.13074e-10
uncharacterized cell_QUANTISEQ	-0.364883	3.05855e-12
T cell_MCPCOUNTER	0.267098	5.16261e-07
T cell CD8+_MCPCOUNTER	0.163193	0.00243191
cytotoxicity score_MCPCOUNTER	0.135509	0.0120016
NK cell_MCPCOUNTER	0.155252	0.00394783
B cell_MCPCOUNTER	0.262181	8.46482e-07
Monocyte_MCPCOUNTER	0.484781	1.28457e-21
Macrophage/Monocyte_MCPCOUNTER	0.484781	1.28457e-21
Myeloid dendritic cell_MCPCOUNTER	0.319762	1.35865e-09
Neutrophil_MCPCOUNTER	-0.116204	0.0314315
Endothelial cell_MCPCOUNTER	0.145744	0.00685473
Cancer associated fibroblast_MCPCOUNTER	0.197878	0.000226114
Myeloid dendritic cell activated_XCELL	0.142692	0.00813037
B cell_XCELL	0.240006	6.9698e-06
T cell CD4+ memory_XCELL	0.333399	2.3853e-10
T cell CD4+ central memory_XCELL	-0.184057	0.000613347
T cell CD8+ naive_XCELL	-0.26708	5.17212e-07
Class-switched memory B cell_XCELL	0.124509	0.0210829
Common lymphoid progenitor_XCELL	0.284319	8.44211e-08
Common myeloid progenitor_XCELL	-0.115722	0.0321469
Endothelial cell_XCELL	-0.351218	2.15075e-11
Granulocyte-monocyte progenitor_XCELL	-0.19307	0.000322472
Hematopoietic stem cell_XCELL	-0.289432	4.81405e-08
Macrophage M1_XCELL	0.116417	0.0311203
Macrophage M2_XCELL	-0.126358	0.0192303
Mast cell_XCELL	0.208214	0.00010243
Monocyte_XCELL	0.169264	0.00165464
Neutrophil_XCELL	0.113268	0.0360066
B cell plasma_XCELL	-0.231033	1.54772e-05
T cell CD4+ Th2_XCELL	0.421962	3.05705e-16
immune score_XCELL	0.149287	0.00560077
stroma score_XCELL	-0.322899	9.17544e-10
Cancer associated fibroblast_EPIC	0.329749	3.83209e-10
T cell CD4+_EPIC	0.148498	0.0058606
Macrophage_EPIC	-0.511292	3.05413e-24
uncharacterized cell_EPIC	0.484047	1.50709e-21

## Sheet: Appendix 9
Appendix 9. ssGSEA data
id	aDCs	APC_co_inhibition	APC_co_stimulation	B_cells	CCR	CD8+_T_cells	Check-point	Cytolytic_activity	DCs	HLA	iDCs	Inflammation-promoting	Macrophages	Mast_cells	MHC_class_I	Neutrophils	NK_cells	Parainflammation	pDCs	T_cell_co-inhibition	T_cell_co-stimulation	T_helper_cells	Tfh	Th1_cells	Th2_cells	TIL	Treg	Type_I_IFN_Reponse	Type_II_IFN_Reponse
TCGA-BD-A3EP-11A-12R-A22L-07	0.57578	0.800759	0.722821	0.735766	0.69159	0.800792	0.721405	0.892333	0.771549	0.907206	0.684922	0.775681	0.760594	0.665932	0.95938	0.852052	0.689181	0.859257	0.746782	0.730465	0.730466	0.981089	0.656083	0.6305	0.561151	0.79844	0.812851	0.76774	0.860236
TCGA-G3-A3CH-11A-11R-A22L-07	0.534088	0.809573	0.679225	0.73612	0.678105	0.897546	0.731138	0.923224	0.694703	0.916278	0.601913	0.816039	0.76396	0.598586	0.976579	0.808295	0.720963	0.861062	0.727786	0.763781	0.726007	0.97824	0.721587	0.689316	0.544217	0.821867	0.807194	0.826033	0.845768
TCGA-BC-A10X-11A-11R-A131-07	0.513518	0.778281	0.65646	0.662774	0.663413	0.753645	0.672224	0.860102	0.640102	0.885442	0.581178	0.757277	0.728805	0.56644	0.957029	0.834854	0.699593	0.852844	0.667942	0.655342	0.640291	0.973124	0.634698	0.603098	0.507409	0.754275	0.780503	0.801173	0.84102
TCGA-DD-A1EH-11A-11R-A131-07	0.506802	0.758254	0.68999	0.674676	0.657588	0.819681	0.683998	0.837976	0.623434	0.903384	0.551751	0.763681	0.725949	0.481563	0.962409	0.804568	0.678019	0.839316	0.604497	0.703647	0.674154	0.97321	0.646097	0.585027	0.459154	0.763408	0.77952	0.780362	0.835913
TCGA-DD-A11A-11A-11R-A131-07	0.521958	0.820948	0.695158	0.72353	0.679896	0.815881	0.712358	0.902667	0.690477	0.893566	0.510149	0.730656	0.791095	0.761359	0.966232	0.851004	0.671769	0.855859	0.724581	0.752069	0.716799	0.977592	0.561879	0.632681	0.585103	0.800153	0.807532	0.79655	0.852042
TCGA-DD-A3A6-11A-11R-A22L-07	0.457267	0.69023	0.536222	0.529986	0.595804	0.710168	0.549094	0.742262	0.532143	0.838949	0.481347	0.643602	0.670008	0.439383	0.94469	0.746932	0.375008	0.819003	0.514215	0.569773	0.523844	0.936986	0.674481	0.427088	0.441707	0.649347	0.745448	0.761311	0.811525
TCGA-DD-A1EB-11A-11R-A131-07	0.495071	0.787481	0.660071	0.674181	0.664074	0.817414	0.692806	0.875796	0.677083	0.89861	0.58507	0.773205	0.77407	0.652322	0.97082	0.831876	0.673805	0.85326	0.69601	0.719992	0.673584	0.973534	0.65512	0.599645	0.54914	0.779607	0.790696	0.796503	0.835837
TCGA-BC-A110-11A-11R-A131-07	0.540174	0.838159	0.690206	0.67993	0.662226	0.765496	0.69166	0.851831	0.719092	0.87748	0.49389	0.727312	0.739552	0.657496	0.975147	0.830039	0.636411	0.853942	0.644578	0.724648	0.680251	0.970598	0.484305	0.61799	0.542335	0.755463	0.799286	0.821652	0.838766
TCGA-BC-A216-11A-11R-A155-07	0.490281	0.797401	0.660348	0.683347	0.668292	0.787969	0.68535	0.894435	0.66604	0.902088	0.499446	0.744717	0.770314	0.668339	0.961689	0.824287	0.722545	0.843729	0.683764	0.713392	0.664785	0.970814	0.606601	0.621404	0.553308	0.770243	0.796144	0.770934	0.813934
TCGA-FV-A3R2-11A-11R-A22L-07	0.552809	0.804747	0.674039	0.656925	0.669764	0.837469	0.709023	0.903944	0.701997	0.923953	0.637074	0.787557	0.789591	0.73341	0.971825	0.812159	0.59646	0.866131	0.75567	0.727975	0.685545	0.981456	0.547465	0.667884	0.555012	0.787466	0.785304	0.870903	0.819713
TCGA-DD-A3A4-11A-11R-A22L-07	0.489553	0.809935	0.682399	0.712255	0.670062	0.818256	0.689297	0.909868	0.534885	0.892616	0.515653	0.766385	0.738854	0.43851	0.972387	0.817455	0.696595	0.846293	0.720515	0.708027	0.704986	0.971893	0.600895	0.600341	0.555518	0.793366	0.79089	0.804366	0.866872
TCGA-BC-A10Y-11A-11R-A131-07	0.556873	0.792445	0.706558	0.663286	0.663881	0.780089	0.704369	0.872817	0.694372	0.905602	0.65474	0.732437	0.81178	0.696182	0.96121	0.837672	0.678705	0.852131	0.720489	0.704639	0.688248	0.975887	0.566158	0.639434	0.515217	0.780832	0.796248	0.792033	0.838092
TCGA-BC-A10W-11A-11R-A131-07	0.651439	0.788647	0.685088	0.674205	0.667911	0.850356	0.701784	0.871977	0.659506	0.914555	0.588135	0.778284	0.745387	0.578564	0.970307	0.824608	0.686073	0.851436	0.668357	0.732453	0.679905	0.960517	0.535964	0.632859	0.611795	0.78215	0.789939	0.792843	0.82745
TCGA-DD-A119-11A-11R-A131-07	0.50292	0.804145	0.645791	0.676112	0.665001	0.774498	0.679833	0.842497	0.687552	0.880548	0.47164	0.70612	0.779223	0.625236	0.969609	0.84775	0.671469	0.854967	0.700097	0.712724	0.664203	0.979513	0.505451	0.580014	0.457879	0.769684	0.795787	0.797907	0.861328
TCGA-DD-A1EC-11A-11R-A131-07	0.476498	0.784568	0.682938	0.672972	0.654247	0.75453	0.675742	0.845902	0.602144	0.912489	0.574345	0.72668	0.740493	0.653348	0.962852	0.827414	0.683094	0.849387	0.687915	0.697405	0.623703	0.984867	0.676642	0.576663	0.486901	0.76596	0.781095	0.788033	0.846049
TCGA-DD-A1EJ-11A-11R-A155-07	0.532692	0.787266	0.668277	0.671056	0.659696	0.781989	0.682647	0.869705	0.646888	0.896869	0.504641	0.723524	0.779353	0.515625	0.964137	0.833334	0.671168	0.854027	0.62049	0.703842	0.673979	0.962373	0.491768	0.592605	0.546412	0.761764	0.785245	0.790329	0.848308
TCGA-BC-A10R-11A-11R-A131-07	0.532084	0.853642	0.672536	0.678897	0.672178	0.807549	0.693252	0.857173	0.694444	0.910125	0.434856	0.735675	0.744813	0.537672	0.978358	0.828156	0.681602	0.86185	0.676851	0.743292	0.666968	0.972994	0.548168	0.638448	0.588526	0.779297	0.795398	0.843989	0.825116
TCGA-FV-A3I1-11A-11R-A22L-07	0.52119	0.762548	0.682102	0.734567	0.655102	0.730784	0.696554	0.842796	0.677675	0.883655	0.530167	0.756393	0.772288	0.603236	0.960229	0.82105	0.690235	0.832853	0.725069	0.713758	0.684337	0.985105	0.630791	0.605849	0.444417	0.778701	0.78884	0.831506	0.84805
TCGA-BC-A10Q-11A-11R-A131-07	0.463326	0.772662	0.649682	0.648477	0.660989	0.733526	0.650868	0.83779	0.658117	0.865047	0.527822	0.74088	0.748052	0.449796	0.965355	0.818652	0.605677	0.850514	0.640362	0.664907	0.603782	0.959394	0.65932	0.540374	0.479233	0.72545	0.77992	0.785987	0.84095
TCGA-FV-A23B-11A-11R-A16W-07	0.575328	0.780457	0.714437	0.721135	0.69067	0.86741	0.718781	0.901827	0.720676	0.915349	0.692824	0.79724	0.810856	0.653361	0.977545	0.850966	0.61685	0.869927	0.749585	0.731409	0.762175	0.971397	0.586832	0.681664	0.583773	0.826356	0.810777	0.823238	0.849743
TCGA-BC-A10Z-11A-11R-A131-07	0.660716	0.789201	0.680145	0.636425	0.665659	0.777974	0.689035	0.799211	0.630499	0.876407	0.368275	0.775597	0.778041	0.427987	0.964979	0.813988	0.563981	0.846273	0.697162	0.671151	0.684045	0.929388	0.609677	0.581175	0.496333	0.732012	0.793294	0.773157	0.824267
TCGA-DD-A1EG-11A-11R-A213-07	0.568933	0.822257	0.694722	0.689075	0.688588	0.819055	0.715593	0.885445	0.706768	0.913606	0.632282	0.790684	0.803276	0.650322	0.974816	0.828302	0.673119	0.878645	0.690258	0.744009	0.724647	0.984802	0.620726	0.676472	0.562766	0.78928	0.797504	0.838541	0.819375
TCGA-DD-A11D-11A-12R-A131-07	0.767943	0.819396	0.720445	0.770725	0.696081	0.880708	0.733905	0.872323	0.728811	0.934335	0.618103	0.815367	0.786551	0.698436	0.983708	0.8547	0.625879	0.886538	0.733792	0.755228	0.737545	0.972433	0.732065	0.691913	0.602434	0.815289	0.819154	0.904102	0.835839
TCGA-BC-A10T-11A-11R-A131-07	0.525805	0.795573	0.670493	0.678151	0.672446	0.763273	0.69902	0.856026	0.726621	0.896328	0.616075	0.74302	0.781181	0.73553	0.965933	0.830183	0.665128	0.845524	0.660195	0.705259	0.69226	0.978607	0.663063	0.65904	0.541397	0.758932	0.797278	0.760321	0.84179
TCGA-ES-A2HT-11A-11R-A180-07	0.782387	0.830207	0.73849	0.713296	0.699413	0.849709	0.737094	0.896881	0.717753	0.928062	0.688894	0.825703	0.765988	0.392594	0.991208	0.816523	0.633122	0.886557	0.738814	0.741773	0.751877	0.937375	0.733316	0.68611	0.575831	0.806018	0.816269	0.895262	0.813728
TCGA-EP-A3RK-11A-11R-A22L-07	0.508998	0.746285	0.626696	0.647402	0.645392	0.731129	0.648973	0.817593	0.64594	0.8707	0.580998	0.733515	0.71483	0.676006	0.96055	0.809315	0.669871	0.814826	0.636987	0.665421	0.642156	0.991063	0.639485	0.61951	0.508478	0.739867	0.778249	0.762848	0.821369
TCGA-FV-A2QR-11A-11R-A213-07	0.569786	0.816816	0.709316	0.68689	0.695958	0.899338	0.736622	0.911983	0.687632	0.927705	0.606651	0.803104	0.848672	0.528257	0.978267	0.836641	0.654369	0.873113	0.748346	0.755706	0.746955	0.961984	0.607555	0.641845	0.534804	0.810429	0.816795	0.802223	0.827314
TCGA-DD-A11C-11A-11R-A131-07	0.490733	0.785514	0.628719	0.682794	0.637826	0.780737	0.666753	0.885275	0.45445	0.90017	0.526243	0.684101	0.749427	0.673203	0.967806	0.758881	0.641255	0.828416	0.652472	0.694006	0.65663	0.969216	0.489185	0.58772	0.498417	0.769889	0.781743	0.779412	0.845732
TCGA-DD-A39W-11A-11R-A213-07	0.494183	0.759324	0.667057	0.655857	0.639059	0.7359	0.677399	0.872856	0.56656	0.862086	0.579545	0.706515	0.739955	0.631778	0.955778	0.826295	0.702183	0.827265	0.649274	0.695066	0.647943	0.981564	0.537574	0.558559	0.517426	0.753069	0.781213	0.792668	0.854307
TCGA-DD-A3A1-11A-11R-A213-07	0.498676	0.794517	0.669956	0.670853	0.67743	0.828186	0.699953	0.901073	0.731108	0.927567	0.608682	0.773373	0.799368	0.666668	0.964527	0.821788	0.665234	0.861091	0.703854	0.710917	0.718536	0.952745	0.507853	0.654055	0.520195	0.780108	0.783231	0.819192	0.801306
TCGA-DD-A113-11A-12R-A131-07	0.480382	0.728007	0.659105	0.640468	0.649429	0.725344	0.678468	0.808904	0.637275	0.885057	0.432402	0.711278	0.770109	0.683959	0.956685	0.825978	0.615011	0.838	0.648529	0.663821	0.660957	0.967748	0.51963	0.635985	0.480108	0.7317	0.78244	0.760476	0.852522
TCGA-DD-A39X-11A-11R-A213-07	0.475493	0.759437	0.64912	0.678519	0.635658	0.785011	0.670953	0.882447	0.55104	0.896715	0.599542	0.702978	0.743383	0.380271	0.960562	0.805575	0.621769	0.82802	0.659571	0.70816	0.656034	0.987436	0.665601	0.56884	0.524121	0.761594	0.772107	0.778246	0.842938
TCGA-DD-A3A5-11A-11R-A22L-07	0.471556	0.697045	0.662558	0.626239	0.632554	0.718717	0.649595	0.810385	0.617867	0.82331	0.434513	0.661654	0.690193	0.616553	0.947666	0.806214	0.642748	0.820327	0.600761	0.650932	0.632233	0.973383	0.62306	0.519663	0.486128	0.705655	0.760989	0.801738	0.839135
TCGA-DD-A3A2-11A-11R-A213-07	0.661446	0.773171	0.669664	0.698898	0.654073	0.736094	0.675255	0.884612	0.666187	0.837914	0.569716	0.743088	0.745052	0.676204	0.958266	0.804031	0.702154	0.840896	0.653043	0.703523	0.652489	0.983075	0.66952	0.624496	0.568236	0.759876	0.775205	0.789134	0.829852
TCGA-EP-A12J-11A-11R-A131-07	0.601893	0.820902	0.699382	0.676909	0.671671	0.83885	0.708921	0.875959	0.714496	0.908926	0.531459	0.766035	0.748316	0.662687	0.988078	0.823378	0.664905	0.872134	0.660656	0.716062	0.694777	0.966	0.73234	0.603859	0.535471	0.784217	0.802771	0.88552	0.841424
TCGA-BC-A10U-11A-11R-A131-07	0.694324	0.79199	0.663258	0.645267	0.681973	0.797036	0.692862	0.810696	0.695432	0.87869	0.521715	0.718534	0.745399	0.752588	0.966108	0.804487	0.588846	0.843476	0.677528	0.707809	0.678531	0.952853	0.492273	0.617706	0.51997	0.740043	0.799235	0.785853	0.828978
TCGA-DD-A118-11A-11R-A131-07	0.524748	0.784827	0.696177	0.671409	0.654084	0.797748	0.692965	0.883199	0.674564	0.875726	0.60039	0.744957	0.745077	0.657573	0.956464	0.834148	0.717435	0.845167	0.619777	0.726315	0.665533	0.97511	0.654986	0.601823	0.565955	0.765864	0.781957	0.780076	0.855211
TCGA-DD-A1EL-11A-11R-A155-07	0.665155	0.797819	0.70433	0.679202	0.666598	0.775319	0.693678	0.858027	0.644442	0.873504	0.60432	0.744597	0.739972	0.601938	0.974014	0.816697	0.597136	0.862697	0.745198	0.705383	0.682244	0.970317	0.619274	0.628483	0.546334	0.775263	0.792163	0.830898	0.84679
TCGA-DD-A3A3-11A-11R-A22L-07	0.546127	0.842953	0.694623	0.660078	0.674216	0.80865	0.71049	0.874346	0.6623	0.927048	0.546973	0.752626	0.808102	0.760263	0.965093	0.833293	0.689947	0.865881	0.700722	0.745228	0.686419	0.985774	0.508876	0.622413	0.664125	0.788272	0.791342	0.820932	0.833971
TCGA-DD-A116-11A-12R-A26B-07	0.666437	0.76601	0.703565	0.687188	0.665379	0.82171	0.69922	0.890813	0.65433	0.906562	0.573535	0.781207	0.75614	0.590115	0.968236	0.806384	0.648902	0.851839	0.705248	0.707232	0.696043	0.98804	0.616929	0.643309	0.572024	0.7845	0.791971	0.804338	0.83045
TCGA-DD-A1EI-11A-11R-A131-07	0.5361	0.76408	0.675531	0.67942	0.657464	0.783889	0.694692	0.858966	0.656133	0.900197	0.573162	0.735758	0.73162	0.618248	0.970796	0.81092	0.654226	0.8587	0.726049	0.703825	0.683769	0.975174	0.456758	0.630673	0.513416	0.773379	0.788805	0.823078	0.851157
TCGA-BD-A2L6-11A-21R-A213-07	0.818638	0.852957	0.743749	0.759703	0.711158	0.93472	0.777278	0.954961	0.799047	0.95052	0.766026	0.841164	0.837289	0.683059	0.988098	0.839089	0.702677	0.879421	0.774064	0.80606	0.812365	0.986896	0.656233	0.748819	0.732327	0.877399	0.831741	0.822554	0.790105
TCGA-FV-A3I0-11A-11R-A22L-07	0.524331	0.767158	0.605707	0.630374	0.644243	0.683875	0.646817	0.772067	0.713461	0.866275	0.451641	0.637667	0.722562	0.439746	0.97084	0.844201	0.636199	0.850221	0.61967	0.674767	0.606591	0.965849	0.494078	0.537832	0.495463	0.700483	0.779269	0.798048	0.842997
TCGA-DD-A1EE-11A-11R-A131-07	0.53072	0.805161	0.697086	0.774737	0.671231	0.802627	0.71314	0.867945	0.689968	0.880198	0.530233	0.798742	0.764955	0.645576	0.976038	0.829173	0.71235	0.877652	0.748279	0.739062	0.72687	0.975045	0.772258	0.623622	0.586817	0.814541	0.810289	0.834034	0.838454
TCGA-DD-A3A8-11A-11R-A22L-07	0.496452	0.772069	0.644278	0.645913	0.661197	0.786501	0.678075	0.896746	0.688889	0.882284	0.515869	0.73289	0.781169	0.699188	0.966369	0.816031	0.691645	0.831621	0.634304	0.71046	0.617606	0.969864	0.523732	0.577266	0.518084	0.752541	0.772415	0.76083	0.827617
TCGA-DD-A11B-11A-11R-A131-07	0.483291	0.756079	0.689261	0.719473	0.659681	0.80267	0.693923	0.853741	0.651429	0.89925	0.605722	0.741384	0.758094	0.672026	0.966801	0.807596	0.636745	0.849368	0.70518	0.678229	0.67865	0.971224	0.673436	0.599038	0.502313	0.766278	0.792572	0.774873	0.858649
TCGA-DD-A114-11A-12R-A131-07	0.781763	0.837598	0.71917	0.733415	0.695081	0.908793	0.745817	0.929945	0.73562	0.942745	0.690997	0.817612	0.770098	0.709247	0.989732	0.844112	0.664247	0.887024	0.754318	0.772125	0.748611	0.971094	0.68119	0.667378	0.624683	0.832403	0.819471	0.909156	0.815621
TCGA-DD-A39Z-11A-21R-A213-07	0.456018	0.697923	0.652241	0.66453	0.624515	0.704706	0.640349	0.822177	0.494269	0.859114	0.463152	0.71327	0.692642	0.427747	0.954875	0.787997	0.620102	0.822185	0.690092	0.643035	0.643489	0.976966	0.508935	0.595234	0.548216	0.719356	0.761821	0.78788	0.815501
TCGA-EP-A26S-11A-12R-A16W-07	0.538978	0.765821	0.693257	0.661562	0.670294	0.778686	0.682596	0.892356	0.66814	0.896499	0.591241	0.739718	0.786541	0.707349	0.958933	0.863391	0.644991	0.83188	0.7157	0.698128	0.680113	0.982233	0.607801	0.635284	0.574899	0.772709	0.794802	0.780815	0.818252
TCGA-DD-A39V-11A-11R-A213-07	0.489365	0.755654	0.662799	0.662905	0.660268	0.819011	0.683694	0.870435	0.677854	0.886145	0.642785	0.735442	0.734781	0.739873	0.967309	0.830823	0.665925	0.840768	0.706664	0.703103	0.672596	0.955249	0.496796	0.604851	0.564872	0.770749	0.784744	0.810459	0.831214
TCGA-DD-AAVS-01A-11R-A41C-07	0.524075	0.668339	0.672779	0.624775	0.636718	0.77983	0.657935	0.821735	0.674362	0.871518	0.581392	0.724261	0.77095	0.51405	0.962386	0.769579	0.58805	0.815219	0.616587	0.646984	0.677071	0.933273	0.525957	0.560853	0.629819	0.744699	0.782154	0.791678	0.78258
TCGA-DD-AAE3-01A-11R-A41C-07	0.489639	0.767185	0.625979	0.49066	0.619348	0.693934	0.652066	0.808007	0.632116	0.906371	0.54888	0.66377	0.801362	0.555092	0.963501	0.753127	0.360588	0.794967	0.590661	0.650215	0.626917	0.939253	0.216116	0.538473	0.440813	0.707789	0.769821	0.780022	0.759694
TCGA-DD-A4NS-01A-11R-A311-07	0.530209	0.76196	0.70889	0.660093	0.679611	0.873325	0.716947	0.899338	0.664949	0.892145	0.54607	0.755951	0.780554	0.658625	0.974268	0.806702	0.540175	0.856737	0.714004	0.685523	0.734962	0.967684	0.552547	0.620856	0.550672	0.796568	0.804592	0.800467	0.832761
TCGA-5R-AA1D-01A-11R-A38B-07	0.492713	0.770793	0.712054	0.665883	0.660792	0.76677	0.695537	0.862208	0.726179	0.902108	0.631173	0.712169	0.783981	0.682704	0.971662	0.786849	0.6434	0.843209	0.67616	0.687782	0.725962	0.959869	0.576203	0.561605	0.595367	0.783359	0.823118	0.75187	0.866928
TCGA-BW-A5NO-01A-11R-A27V-07	0.535583	0.716973	0.698683	0.618017	0.646231	0.735749	0.680852	0.849247	0.755006	0.890431	0.315409	0.741442	0.774257	0.682583	0.978029	0.762789	0.620473	0.852142	0.572658	0.669499	0.709709	0.945859	0.488955	0.63234	0.549263	0.743507	0.786826	0.849867	0.678891
TCGA-DD-AADL-01A-11R-A41C-07	0.509062	0.691379	0.651251	0.552667	0.599385	0.676017	0.615385	0.768867	0.565178	0.829542	0.421531	0.702182	0.716921	0.427004	0.969197	0.733009	0.570966	0.806352	0.605004	0.590438	0.559165	0.843837	0.491986	0.536147	0.452805	0.665892	0.757914	0.793903	0.737751
TCGA-XR-A8TC-01A-11R-A36F-07	0.456396	0.651943	0.631383	0.541849	0.604448	0.656998	0.611679	0.719906	0.616929	0.837445	0.564359	0.588076	0.707377	0.472358	0.982853	0.731522	0.288331	0.821989	0.588207	0.592704	0.634166	0.890379	0.210191	0.483236	0.461717	0.679522	0.77095	0.819875	0.769895
TCGA-2Y-A9GS-01A-12R-A38B-07	0.647472	0.743918	0.671523	0.633965	0.6407	0.68014	0.670262	0.769536	0.72136	0.892749	0.59992	0.698798	0.787161	0.573527	0.98052	0.768277	0.534831	0.859646	0.659906	0.660168	0.686156	0.920342	0.498052	0.621204	0.547289	0.729998	0.795404	0.802298	0.779137
TCGA-CC-A1HT-01A-11R-A131-07	0.741454	0.839132	0.751475	0.668205	0.702471	0.893963	0.77123	0.931209	0.704535	0.963482	0.611478	0.856998	0.869741	0.470979	0.999382	0.802753	0.676379	0.899643	0.744849	0.784798	0.768515	0.965957	0.713716	0.737863	0.671121	0.813561	0.830637	0.885141	0.739419
TCGA-DD-AACL-01A-11R-A41C-07	0.707877	0.784794	0.719662	0.698624	0.68303	0.845952	0.729308	0.905424	0.802083	0.93216	0.63797	0.835567	0.844656	0.743124	0.986829	0.786076	0.609351	0.873035	0.72916	0.754473	0.744752	0.969605	0.740639	0.713495	0.619446	0.808309	0.817529	0.827876	0.665261
TCGA-ED-A7XP-01A-11R-A352-07	0.515178	0.723687	0.726867	0.641391	0.640723	0.740973	0.680945	0.826439	0.652096	0.904815	0.588973	0.731622	0.78498	0.532315	0.979775	0.755106	0.576946	0.832348	0.672778	0.666489	0.720344	0.928848	0.432336	0.626009	0.614929	0.741573	0.802251	0.797329	0.783403
TCGA-G3-AAUZ-01A-11R-A38B-07	0.494426	0.773689	0.653354	0.675568	0.643656	0.812449	0.693329	0.885374	0.721203	0.911354	0.639474	0.786797	0.724514	0.645922	0.96879	0.780126	0.606948	0.831467	0.740147	0.705205	0.739181	0.948384	0.57952	0.666609	0.664132	0.7778	0.792013	0.800204	0.735643
TCGA-DD-A3A5-01A-11R-A22L-07	0.418985	0.725055	0.648943	0.524254	0.606954	0.771843	0.622684	0.840845	0.634004	0.856668	0.487214	0.699285	0.706192	0.475036	0.971861	0.738908	0.581977	0.81355	0.656448	0.592528	0.624064	0.962589	0.249148	0.484994	0.503523	0.698997	0.764314	0.808096	0.768064
TCGA-RC-A7SK-01A-11R-A352-07	0.416245	0.628107	0.670905	0.572121	0.593674	0.723228	0.607061	0.747923	0.480849	0.840183	0.367523	0.656571	0.675751	0.433964	0.973763	0.716378	0.471077	0.809828	0.568949	0.578583	0.614985	0.827517	0.553458	0.506704	0.469879	0.663346	0.76736	0.828628	0.75837
TCGA-DD-A73D-01A-12R-A32O-07	0.474744	0.669272	0.638102	0.584658	0.563808	0.594978	0.596716	0.748936	0.570497	0.798861	0.335129	0.658189	0.709484	0.490581	0.970841	0.745394	0.552757	0.7737	0.540338	0.581942	0.537561	0.755156	0.435318	0.517306	0.432507	0.642774	0.74916	0.742205	0.772364
TCGA-RC-A6M5-01A-11R-A32O-07	0.433063	0.722902	0.707024	0.625778	0.641981	0.708484	0.666465	0.804415	0.693502	0.875088	0.575471	0.655729	0.705517	0.59168	0.97767	0.714163	0.585473	0.827045	0.633322	0.633517	0.672196	0.910801	0.513612	0.534355	0.570859	0.726586	0.796575	0.747434	0.817524
TCGA-G3-AAV4-01A-11R-A38B-07	0.539336	0.757232	0.678982	0.589741	0.604272	0.605102	0.649334	0.796634	0.574707	0.888973	0.479595	0.664287	0.720939	0.439364	0.988544	0.741026	0.54267	0.821765	0.565885	0.627656	0.646297	0.872289	0.41772	0.611602	0.546009	0.699881	0.769913	0.828874	0.767213
TCGA-2Y-A9H1-01A-11R-A38B-07	0.485172	0.753226	0.689662	0.65031	0.632738	0.802497	0.708758	0.891044	0.744559	0.915486	0.595623	0.745926	0.770584	0.624172	0.970157	0.787595	0.594284	0.834895	0.692803	0.713047	0.767721	0.896877	0.576876	0.639033	0.548709	0.762802	0.795988	0.840904	0.725806
TCGA-DD-AACI-01A-11R-A41C-07	0.715191	0.815044	0.742886	0.66641	0.671395	0.912701	0.763796	0.953999	0.718387	0.946193	0.622836	0.817319	0.830774	0.417956	0.987347	0.784224	0.694709	0.867745	0.717297	0.794834	0.785873	0.939296	0.636603	0.69402	0.639031	0.812263	0.80436	0.876416	0.524231
TCGA-DD-AAVP-01A-11R-A41C-07	0.468181	0.83317	0.624278	0.609146	0.61043	0.740023	0.647473	0.786588	0.510965	0.902496	0.459704	0.738707	0.678784	0.718946	0.968467	0.711488	0.359494	0.819203	0.609598	0.662046	0.656066	0.856595	0.649097	0.594423	0.552119	0.717321	0.778652	0.79137	0.719684
TCGA-EP-A26S-01A-11R-A16W-07	0.469973	0.698402	0.630977	0.575532	0.598038	0.664619	0.623518	0.804284	0.633023	0.852471	0.438335	0.684412	0.753681	0.645963	0.951978	0.705515	0.561992	0.79717	0.653674	0.6226	0.652046	0.917385	0.338754	0.527266	0.493943	0.70031	0.77477	0.812014	0.798385
TCGA-DD-A4NB-01A-12R-A266-07	0.529131	0.743081	0.725225	0.627608	0.656965	0.845262	0.694821	0.900232	0.683816	0.903542	0.68405	0.732334	0.748297	0.457197	0.978701	0.753153	0.604244	0.832825	0.664823	0.687669	0.728865	0.951925	0.600771	0.581727	0.57983	0.773888	0.809257	0.766195	0.807194
TCGA-LG-A6GG-01A-11R-A311-07	0.523888	0.685765	0.665827	0.573334	0.612557	0.591308	0.619663	0.742687	0.515578	0.855975	0.555002	0.623257	0.719074	0.400632	0.976842	0.753659	0.578586	0.80932	0.644413	0.624028	0.619257	0.86305	0.47254	0.609982	0.505151	0.677859	0.769912	0.759431	0.736697
TCGA-4R-AA8I-01A-11R-A38B-07	0.56649	0.710848	0.662743	0.559178	0.638277	0.663475	0.669002	0.817283	0.622269	0.90285	0.46232	0.708054	0.771494	0.583496	0.979771	0.746281	0.575648	0.857896	0.680072	0.646423	0.65987	0.885004	0.568159	0.582409	0.490175	0.700884	0.777478	0.875851	0.791783
TCGA-ED-A5KG-01A-11R-A27V-07	0.799181	0.866119	0.774954	0.905163	0.71571	0.970058	0.800605	0.968997	0.770265	0.942025	0.710223	0.895306	0.78894	0.543941	0.995994	0.829862	0.73527	0.89826	0.824894	0.835438	0.857662	0.985493	0.876052	0.778926	0.753853	0.922241	0.856391	0.916426	0.83183
TCGA-DD-AADO-01A-11R-A41C-07	0.565281	0.795675	0.740002	0.685971	0.656405	0.873347	0.734604	0.923692	0.762223	0.928955	0.641983	0.806629	0.807888	0.657519	0.986141	0.777101	0.5825	0.83662	0.702893	0.766971	0.801817	0.92697	0.628497	0.736661	0.55888	0.797481	0.809785	0.810106	0.683466
TCGA-DD-AADK-01A-11R-A41C-07	0.665208	0.713156	0.732458	0.728875	0.676869	0.728776	0.697816	0.824929	0.68529	0.883695	0.640344	0.784664	0.779127	0.522608	0.974303	0.776676	0.598933	0.871206	0.720375	0.664746	0.7548	0.897805	0.736261	0.634512	0.56077	0.780261	0.80555	0.798488	0.796093
TCGA-LG-A9QD-01A-11R-A38B-07	0.561235	0.728317	0.657442	0.695833	0.643998	0.752846	0.660527	0.82694	0.692583	0.92134	0.56952	0.745039	0.73147	0.634078	0.988453	0.778714	0.611346	0.871554	0.662665	0.667506	0.695216	0.9184	0.586815	0.567723	0.554524	0.747566	0.775122	0.882447	0.774503
TCGA-EP-A3RK-01A-11R-A22L-07	0.554554	0.810082	0.736178	0.706991	0.671117	0.885846	0.757989	0.916865	0.846187	0.928711	0.694917	0.809815	0.81883	0.738015	0.990678	0.773205	0.636333	0.86118	0.745366	0.776186	0.778992	0.968655	0.736849	0.713452	0.629896	0.827061	0.829445	0.762963	0.768668
TCGA-DD-AACA-02A-11R-A41C-07	0.43768	0.638782	0.602393	0.529353	0.585153	0.625546	0.582977	0.689058	0.458055	0.810912	0.439436	0.6157	0.731818	0.333625	0.962921	0.717186	0.496568	0.803341	0.596769	0.551933	0.547804	0.953803	0.308946	0.503477	0.468962	0.641424	0.754057	0.752401	0.787922
TCGA-2Y-A9H3-01A-11R-A38B-07	0.706029	0.793342	0.693764	0.721892	0.658672	0.843189	0.738774	0.922119	0.737849	0.930118	0.551238	0.817672	0.79638	0.955771	0.979314	0.797013	0.631887	0.826561	0.723286	0.764177	0.780473	0.949529	0.587095	0.694821	0.692931	0.828903	0.802269	0.788547	0.815247
TCGA-BW-A5NQ-01A-11R-A27V-07	0.590438	0.778856	0.711644	0.734341	0.655205	0.919479	0.715354	0.928808	0.630713	0.920219	0.563937	0.849775	0.781222	0.491873	0.996186	0.758502	0.614012	0.859386	0.759432	0.772344	0.749843	0.934914	0.767228	0.66795	0.583736	0.81307	0.825378	0.829767	0.779697
TCGA-CC-A5UE-01A-11R-A28V-07	0.545764	0.692067	0.69487	0.563594	0.613677	0.741319	0.647662	0.755243	0.679374	0.870685	0.637787	0.665397	0.765017	0.412453	0.96945	0.734741	0.465924	0.811663	0.542693	0.616897	0.663423	0.849277	0.418276	0.527982	0.486663	0.686145	0.771046	0.763577	0.667207
TCGA-CC-5259-01A-31R-A213-07	0.482472	0.725958	0.727925	0.574537	0.632909	0.775729	0.705291	0.864004	0.624904	0.883868	0.454462	0.733737	0.778897	0.444252	0.974753	0.739226	0.55712	0.846924	0.553509	0.690179	0.735201	0.832525	0.517289	0.594165	0.650438	0.711778	0.789838	0.769346	0.712036
TCGA-FV-A23B-01A-11R-A16W-07	0.560458	0.72606	0.683833	0.661555	0.650986	0.769166	0.679168	0.818655	0.644665	0.894451	0.668008	0.781128	0.771708	0.478752	0.970555	0.774277	0.541829	0.826246	0.674113	0.683349	0.721886	0.920472	0.614694	0.664955	0.502209	0.764989	0.81021	0.728463	0.736313
TCGA-ZP-A9CV-01A-11R-A38B-07	0.56636	0.790934	0.71893	0.657625	0.663092	0.794942	0.695669	0.887088	0.724621	0.897398	0.604181	0.74844	0.744525	0.599916	0.989766	0.814503	0.661049	0.890689	0.694543	0.702569	0.712917	0.941282	0.476679	0.576605	0.650526	0.779686	0.800967	0.871483	0.794427
TCGA-ES-A2HS-01A-11R-A180-07	0.396175	0.681269	0.636767	0.584741	0.601705	0.640117	0.626622	0.757214	0.66944	0.844156	0.433174	0.640697	0.716204	0.568825	0.944562	0.75016	0.577733	0.796765	0.586193	0.606276	0.62898	0.879801	0.222432	0.498743	0.472168	0.684499	0.757274	0.79716	0.734664
TCGA-2Y-A9H8-01A-11R-A39D-07	0.752169	0.739276	0.675206	0.657133	0.6469	0.864971	0.689861	0.882694	0.714791	0.903437	0.437425	0.794455	0.791228	0.627974	0.98966	0.737915	0.571153	0.845178	0.680855	0.731819	0.745868	0.931805	0.666673	0.652593	0.655353	0.772251	0.795241	0.838001	0.783296
TCGA-G3-A5SK-01A-11R-A27V-07	0.716256	0.76965	0.697214	0.674478	0.65509	0.834446	0.688776	0.917974	0.668684	0.907422	0.463711	0.80528	0.703791	0.424279	0.979427	0.781209	0.748615	0.843554	0.678267	0.722598	0.691286	0.895625	0.695036	0.651303	0.601098	0.774736	0.785947	0.835414	0.805412
TCGA-DD-AACO-01A-11R-A41C-07	0.505304	0.710519	0.701849	0.621357	0.612983	0.705289	0.662461	0.871421	0.669781	0.899782	0.590021	0.686477	0.764698	0.656504	0.964	0.749752	0.633999	0.805499	0.678213	0.656705	0.702558	0.961747	0.399019	0.586318	0.507035	0.742251	0.77751	0.782555	0.534365
TCGA-DD-AAW3-01A-11R-A41C-07	0.597429	0.668253	0.585136	0.536707	0.588154	0.70475	0.573597	0.776968	0.575027	0.871074	0.430532	0.647267	0.675042	0.591746	0.979106	0.742725	0.520209	0.80282	0.593414	0.582647	0.622301	0.824711	0.202253	0.553733	0.460151	0.679337	0.762841	0.775664	0.791534
TCGA-ED-A4XI-01A-11R-A266-07	0.537504	0.773075	0.709025	0.642398	0.667141	0.82035	0.697695	0.88108	0.710284	0.912578	0.571538	0.755007	0.775071	0.503231	0.98329	0.812411	0.596052	0.870563	0.724832	0.697442	0.712097	0.950953	0.413932	0.604319	0.51528	0.781791	0.797938	0.835443	0.846604
TCGA-ZP-A9D2-01A-11R-A38B-07	0.539047	0.748786	0.677355	0.667401	0.642619	0.707513	0.656927	0.724624	0.64108	0.873738	0.51231	0.700331	0.776654	0.454079	0.98475	0.730494	0.581737	0.86417	0.668374	0.62697	0.639462	0.874901	0.621057	0.593538	0.451986	0.727864	0.800264	0.816262	0.733102
TCGA-G3-AAV3-01A-11R-A37K-07	0.694069	0.780435	0.708101	0.708628	0.66235	0.915334	0.732524	0.925817	0.735772	0.927933	0.631771	0.830983	0.801707	0.600407	0.990378	0.759052	0.538906	0.835098	0.724025	0.757832	0.781018	0.92874	0.722013	0.717928	0.67172	0.819079	0.818215	0.799816	0.795984
TCGA-K7-AAU7-01A-11R-A38B-07	0.64352	0.74398	0.710293	0.613099	0.677252	0.68109	0.688525	0.740438	0.577849	0.873414	0.70585	0.701146	0.82056	0.559176	0.98163	0.790043	0.444417	0.875002	0.680198	0.656322	0.697002	0.909355	0.595607	0.594044	0.567098	0.727514	0.816708	0.797297	0.751728
TCGA-MI-A75I-01A-11R-A32O-07	0.681482	0.72808	0.677047	0.571262	0.631798	0.736807	0.657172	0.788826	0.643222	0.865414	0.498785	0.707711	0.756881	0.555931	0.986279	0.745357	0.331727	0.839062	0.605219	0.619331	0.661772	0.856638	0.505785	0.610738	0.549135	0.699306	0.79341	0.762471	0.710343
TCGA-CC-5263-01A-01R-A131-07	0.562457	0.752412	0.67145	0.545337	0.647482	0.71278	0.656132	0.704697	0.657829	0.897123	0.862769	0.69394	0.83162	0.624019	0.981599	0.785713	0.425742	0.834302	0.626026	0.656064	0.643287	0.920882	0.588232	0.56014	0.536824	0.719845	0.80309	0.76113	0.712278
TCGA-DD-A3A9-01A-11R-A266-07	0.725474	0.712523	0.704745	0.63106	0.651919	0.782421	0.680959	0.849307	0.726269	0.892569	0.687482	0.749737	0.769927	0.536241	0.986055	0.757297	0.576192	0.833986	0.669324	0.661119	0.729447	0.893574	0.5216	0.562091	0.654995	0.761026	0.785061	0.756194	0.730742
TCGA-G3-A5SM-01A-12R-A28V-07	0.684995	0.787556	0.718693	0.680273	0.66744	0.723984	0.711207	0.824246	0.668298	0.923797	0.669682	0.77126	0.826042	0.612953	0.987251	0.779696	0.599334	0.8754	0.67369	0.691029	0.733314	0.921098	0.691301	0.662464	0.500582	0.768395	0.808141	0.788301	0.800397
TCGA-DD-AADV-01A-11R-A39D-07	0.448738	0.709115	0.686293	0.579442	0.628947	0.716731	0.652018	0.803385	0.656221	0.898051	0.538853	0.717474	0.741303	0.489886	0.973891	0.746594	0.575361	0.829949	0.66367	0.611423	0.651868	0.953522	0.525163	0.565936	0.463431	0.707697	0.771129	0.794261	0.793668
TCGA-DD-A11B-01A-11R-A131-07	0.474197	0.704818	0.679554	0.604502	0.618661	0.668267	0.641376	0.771845	0.548216	0.848758	0.410804	0.652797	0.704477	0.655501	0.955189	0.769114	0.511667	0.808728	0.636046	0.613585	0.645408	0.916392	0.448365	0.528999	0.442627	0.698499	0.782603	0.805847	0.796511
TCGA-DD-A11A-01A-11R-A131-07	0.500917	0.677394	0.629963	0.575407	0.603118	0.641434	0.610333	0.781186	0.517405	0.840637	0.365779	0.65409	0.73584	0.494306	0.972721	0.768355	0.542412	0.795042	0.647788	0.539853	0.591448	0.978564	0.394808	0.50539	0.511168	0.671893	0.757075	0.785977	0.77647
TCGA-ZP-A9D0-01A-11R-A37K-07	0.523403	0.69487	0.668151	0.589509	0.618974	0.653868	0.629352	0.75407	0.635459	0.865065	0.574739	0.637373	0.694677	0.567811	0.96481	0.750081	0.517048	0.819158	0.672544	0.624305	0.65236	0.950997	0.462275	0.546169	0.429586	0.690596	0.783228	0.803685	0.815108
TCGA-RC-A6M6-01A-11R-A32O-07	0.474525	0.639737	0.646109	0.575726	0.624452	0.699418	0.646919	0.739903	0.621086	0.855838	0.486916	0.69201	0.790874	0.480037	0.980449	0.727475	0.460447	0.812427	0.61111	0.639934	0.68453	0.874448	0.685397	0.541749	0.579904	0.705926	0.788864	0.76332	0.698987
TCGA-DD-A4NN-01A-11R-A28V-07	0.504815	0.633591	0.658636	0.568712	0.616006	0.641261	0.609528	0.723873	0.60856	0.851441	0.53927	0.648889	0.731055	0.573075	0.947951	0.734398	0.382424	0.79205	0.560504	0.570653	0.609284	0.837274	0.53707	0.508712	0.500981	0.672393	0.763391	0.779018	0.763585
TCGA-DD-AACG-01A-11R-A41C-07	0.478414	0.732292	0.676236	0.620407	0.61803	0.718177	0.659237	0.852335	0.702781	0.905208	0.611565	0.711856	0.822193	0.593326	0.978415	0.764377	0.571286	0.820946	0.600326	0.646668	0.703839	0.9029	0.584733	0.579844	0.590937	0.72905	0.782785	0.848426	0.553529
TCGA-UB-A7MC-01A-11R-A33R-07	0.504131	0.701163	0.639586	0.518146	0.580649	0.577428	0.599744	0.664579	0.478556	0.822768	0.374387	0.645738	0.699172	0.369587	0.966788	0.706644	0.444128	0.811214	0.565285	0.577919	0.584295	0.830258	0.334402	0.517079	0.410035	0.649375	0.7646	0.783709	0.7089
TCGA-DD-A1EA-01A-11R-A131-07	0.677252	0.754525	0.708316	0.688946	0.633682	0.846276	0.703675	0.848748	0.670423	0.925783	0.56919	0.778321	0.761256	0.486736	0.986113	0.754939	0.574347	0.853831	0.651189	0.716437	0.734977	0.912938	0.523926	0.70093	0.636463	0.773109	0.819503	0.821315	0.769033
TCGA-DD-A4NG-01A-11R-A27V-07	0.50688	0.726869	0.692371	0.636763	0.642621	0.744341	0.667659	0.788971	0.666725	0.878383	0.60963	0.745015	0.783829	0.564624	0.982542	0.751125	0.590672	0.831993	0.656991	0.66475	0.702828	0.872181	0.556769	0.653066	0.646289	0.747111	0.799981	0.781636	0.733058
TCGA-O8-A75V-01A-11R-A32O-07	0.528321	0.772998	0.716566	0.689099	0.653735	0.838397	0.698033	0.865529	0.734107	0.924842	0.640136	0.735256	0.812574	0.631792	0.984873	0.780584	0.551054	0.872601	0.712263	0.693966	0.736696	0.944218	0.51155	0.59983	0.652346	0.783226	0.796182	0.81133	0.770337
TCGA-DD-A39V-01A-11R-A213-07	0.485288	0.791896	0.696863	0.657037	0.63096	0.877211	0.710243	0.926751	0.67732	0.917874	0.579255	0.795573	0.789039	0.608732	0.983792	0.762471	0.660931	0.833557	0.694322	0.751302	0.736024	0.915097	0.595649	0.649298	0.560126	0.780779	0.802135	0.759929	0.726943
TCGA-BC-A69I-01A-11R-A311-07	0.489129	0.74521	0.688191	0.560789	0.632671	0.741081	0.654069	0.82747	0.673032	0.892833	0.499908	0.680989	0.752985	0.760164	0.975252	0.767225	0.610212	0.838329	0.662119	0.631562	0.644773	0.900849	0.242889	0.58469	0.476233	0.728677	0.775687	0.775111	0.817717
TCGA-ZS-A9CF-02A-11R-A38B-07	0.668196	0.712973	0.618139	0.594341	0.628998	0.699547	0.632633	0.815379	0.716052	0.870849	0.581819	0.726216	0.709969	0.558263	0.969908	0.7417	0.602859	0.820958	0.564939	0.639106	0.675854	0.938433	0.478718	0.644993	0.467158	0.719583	0.782957	0.76853	0.737907
TCGA-DD-A4ND-01A-11R-A266-07	0.543946	0.772534	0.719598	0.646977	0.678715	0.858041	0.708587	0.873757	0.650626	0.903008	0.547244	0.775342	0.77457	0.615369	0.981282	0.816718	0.525252	0.874639	0.686641	0.714718	0.733154	0.966043	0.64613	0.677385	0.625373	0.790214	0.812392	0.78187	0.799505
TCGA-DD-AADC-01A-11R-A41C-07	0.517708	0.707197	0.663808	0.589768	0.613556	0.698058	0.65339	0.745485	0.577092	0.85607	0.405086	0.719302	0.756596	0.341947	0.967487	0.717445	0.499885	0.816122	0.621643	0.631407	0.652363	0.864259	0.502834	0.535794	0.561341	0.701286	0.780227	0.737985	0.720868
TCGA-DD-AAEH-01A-11R-A41C-07	0.535307	0.779985	0.737784	0.684858	0.656269	0.932043	0.73611	0.946071	0.685576	0.921627	0.567086	0.843541	0.760453	0.602822	0.983768	0.786578	0.683285	0.837081	0.605216	0.766246	0.778267	0.938044	0.623146	0.716903	0.699589	0.820434	0.814061	0.780378	0.78693
TCGA-ZP-A9D1-01A-11R-A38B-07	0.685789	0.747812	0.706992	0.677612	0.665029	0.755199	0.688519	0.834221	0.674164	0.87477	0.538972	0.738439	0.763509	0.499099	0.98734	0.779497	0.657403	0.841489	0.640234	0.669873	0.737905	0.887422	0.615907	0.637231	0.549174	0.765523	0.807914	0.800276	0.791787
TCGA-BC-A217-01A-11R-A155-07	0.556232	0.756877	0.671502	0.605442	0.634758	0.733245	0.665753	0.86923	0.788249	0.928229	0.521614	0.741169	0.744279	0.546194	0.983472	0.745072	0.578037	0.836545	0.669218	0.661425	0.710731	0.911967	0.572581	0.623928	0.572568	0.743293	0.777536	0.828762	0.670931
TCGA-DD-AAE9-01A-11R-A41C-07	0.473478	0.667359	0.628177	0.57178	0.597477	0.668526	0.643001	0.765726	0.645595	0.906723	0.414115	0.665481	0.68994	0.553232	0.984365	0.749109	0.586503	0.794147	0.556251	0.618515	0.658358	0.844636	0.57262	0.591619	0.495525	0.682515	0.777529	0.783353	0.777596
TCGA-G3-A25S-01A-11R-A16W-07	0.596366	0.738787	0.660496	0.570463	0.617993	0.691732	0.660361	0.852817	0.734365	0.896869	0.398055	0.661102	0.785694	0.624507	0.972071	0.775462	0.602585	0.807242	0.561749	0.688214	0.664039	0.883968	0.263448	0.61824	0.500064	0.720685	0.77645	0.784347	0.749468
TCGA-BC-A10S-01A-22R-A131-07	0.497884	0.778941	0.695975	0.670176	0.663781	0.769598	0.708338	0.895408	0.729884	0.91492	0.532472	0.74223	0.813705	0.621025	0.970101	0.815274	0.639352	0.835604	0.690659	0.699128	0.713229	0.950176	0.582797	0.629328	0.605804	0.769955	0.7893	0.786081	0.777509
TCGA-NI-A4U2-01A-11R-A28V-07	0.444274	0.760596	0.634083	0.559879	0.609689	0.581853	0.63052	0.762717	0.640501	0.864326	0.537922	0.673759	0.766874	0.518919	0.975215	0.747198	0.606115	0.801522	0.582408	0.628193	0.621903	0.858732	0.466616	0.511813	0.486813	0.692878	0.768277	0.784039	0.73917
TCGA-G3-A3CK-01A-11R-A213-07	0.509777	0.753095	0.705982	0.704123	0.639285	0.871857	0.710808	0.867483	0.665019	0.90044	0.44066	0.791966	0.723784	0.532801	0.982188	0.736709	0.62478	0.849427	0.705784	0.718465	0.728764	0.939188	0.694118	0.644609	0.613368	0.771539	0.804437	0.789008	0.780599
TCGA-RC-A7SF-01A-11R-A352-07	0.653504	0.698254	0.702669	0.599357	0.624291	0.749414	0.668883	0.833738	0.574167	0.826161	0.487839	0.727287	0.70339	0.319793	0.969888	0.7508	0.559635	0.810312	0.635795	0.670863	0.693837	0.830366	0.557531	0.61997	0.51095	0.723172	0.785653	0.802715	0.756047
TCGA-DD-AACD-01A-11R-A41C-07	0.577799	0.739251	0.686998	0.648575	0.641976	0.727524	0.682758	0.863896	0.726289	0.94477	0.5546	0.790424	0.808787	0.559083	0.989851	0.783491	0.613796	0.847636	0.667017	0.687968	0.690967	0.927855	0.571753	0.598704	0.638291	0.749866	0.780893	0.860515	0.683112
TCGA-2Y-A9H0-01A-11R-A38B-07	0.555128	0.76049	0.685671	0.655367	0.639231	0.894697	0.688329	0.896141	0.692146	0.925934	0.381773	0.806534	0.778537	0.572198	0.991144	0.710855	0.551578	0.844037	0.669218	0.724241	0.717786	0.935497	0.594724	0.663033	0.616744	0.766793	0.796845	0.857949	0.677977
TCGA-DD-A3A6-01A-11R-A22L-07	0.501084	0.790642	0.72517	0.63923	0.626934	0.753364	0.702445	0.939771	0.735583	0.913182	0.577865	0.7307	0.792729	0.884609	0.974716	0.72272	0.692952	0.799942	0.621073	0.709681	0.71564	0.948946	0.436677	0.664206	0.482257	0.776905	0.787601	0.796023	0.709288
TCGA-DD-AAW2-01A-11R-A41C-07	0.496947	0.683398	0.585121	0.604992	0.584933	0.696028	0.59654	0.797417	0.592377	0.856903	0.450681	0.662144	0.681089	0.557557	0.984553	0.705758	0.628133	0.812368	0.564608	0.561308	0.578302	0.786695	0.339393	0.478698	0.37561	0.684417	0.76411	0.781347	0.782956
TCGA-3K-AAZ8-01A-12R-A39D-07	0.538987	0.721726	0.70101	0.659429	0.633012	0.778816	0.669443	0.837833	0.715899	0.897576	0.441673	0.752599	0.754786	0.541634	0.991679	0.751872	0.565511	0.859744	0.694357	0.677713	0.714809	0.849342	0.495934	0.643034	0.56272	0.753183	0.789107	0.852017	0.766352
TCGA-DD-A4NH-01A-11R-A27V-07	0.637423	0.73149	0.719366	0.530092	0.656671	0.675823	0.665284	0.739295	0.646699	0.892901	0.764055	0.669883	0.797879	0.588996	0.987197	0.841616	0.474046	0.857695	0.62001	0.635029	0.701658	0.848457	0.461451	0.602183	0.595425	0.718728	0.805426	0.776237	0.698098
TCGA-MI-A75H-01A-11R-A32O-07	0.520612	0.759835	0.694442	0.643908	0.630198	0.809146	0.699556	0.900705	0.609304	0.901124	0.614451	0.782624	0.719607	0.564074	0.986084	0.748	0.668091	0.84193	0.68133	0.70598	0.720893	0.905749	0.477484	0.679359	0.610048	0.77162	0.798445	0.777808	0.756337
TCGA-DD-AAEB-01A-11R-A41C-07	0.455108	0.707242	0.663536	0.541701	0.590736	0.724783	0.648896	0.820488	0.680635	0.85741	0.552426	0.669084	0.690283	0.657521	0.954659	0.680803	0.637049	0.799406	0.59653	0.656742	0.680684	0.869785	0.227608	0.561548	0.496638	0.696777	0.766067	0.788254	0.721898
TCGA-ZP-A9CY-01A-11R-A38B-07	0.511418	0.768104	0.704199	0.650416	0.641846	0.714464	0.667096	0.793076	0.700279	0.891376	0.538614	0.700425	0.798136	0.602022	0.979382	0.802875	0.608455	0.866368	0.691203	0.658645	0.675293	0.939987	0.49532	0.562171	0.475982	0.743102	0.783297	0.870635	0.823195
TCGA-BD-A3EP-01A-11R-A22L-07	0.747066	0.73805	0.732283	0.786959	0.68169	0.797662	0.72636	0.870231	0.750654	0.931716	0.704914	0.786896	0.794416	0.558848	0.980591	0.816361	0.528166	0.861812	0.715635	0.703889	0.78373	0.945038	0.760193	0.677848	0.601558	0.827568	0.821355	0.767657	0.821718
TCGA-EP-A2KB-01A-11R-A180-07	0.489043	0.699316	0.644069	0.586818	0.621841	0.753148	0.648589	0.796071	0.607219	0.849101	0.572968	0.736774	0.766025	0.549828	0.967289	0.765763	0.393388	0.807078	0.647121	0.659894	0.684461	0.864086	0.49879	0.56522	0.614815	0.709677	0.779616	0.794348	0.73339
TCGA-CC-A8HU-01A-11R-A36F-07	0.539887	0.660228	0.662098	0.556334	0.623721	0.613414	0.632995	0.72032	0.584282	0.831363	0.3839	0.625571	0.738957	0.698415	0.98043	0.724392	0.470568	0.800067	0.602223	0.614777	0.60045	0.904433	0.216558	0.528635	0.566348	0.661944	0.751575	0.797613	0.739993
TCGA-DD-AADF-01A-11R-A41C-07	0.659512	0.711444	0.681612	0.635177	0.60742	0.834857	0.67099	0.868639	0.659804	0.902191	0.42982	0.767917	0.699044	0.566174	0.984112	0.728607	0.480014	0.811563	0.603368	0.709477	0.712623	0.947046	0.696307	0.621221	0.574883	0.734715	0.771195	0.785731	0.668702
TCGA-DD-AACH-01A-11R-A41C-07	0.545988	0.760097	0.700639	0.517986	0.638921	0.65348	0.660484	0.819796	0.612727	0.894998	0.462396	0.670215	0.791491	0.458004	0.981522	0.777834	0.643712	0.821706	0.638197	0.653171	0.642409	0.895409	0.339969	0.569365	0.593073	0.704946	0.804216	0.80417	0.749609
TCGA-BC-A10X-01A-11R-A131-07	0.517626	0.787642	0.670069	0.67372	0.65776	0.790041	0.688444	0.850591	0.660519	0.901526	0.591865	0.689334	0.759515	0.626769	0.966523	0.831287	0.671146	0.866898	0.702364	0.697992	0.676036	0.967878	0.582478	0.592097	0.543721	0.770166	0.797163	0.813233	0.864057
TCGA-CC-5262-01A-01R-A131-07	0.515947	0.781375	0.732146	0.633641	0.671642	0.823113	0.707266	0.862858	0.694787	0.905464	0.57843	0.741754	0.828367	0.641473	0.983566	0.82292	0.630626	0.872761	0.736767	0.698867	0.736751	0.916651	0.557758	0.60974	0.534938	0.773737	0.813208	0.815672	0.802238
TCGA-CC-A7IK-01A-12R-A33R-07	0.423283	0.693149	0.622585	0.547259	0.582878	0.651882	0.63063	0.780459	0.495771	0.845469	0.391549	0.651363	0.65453	0.659832	0.978653	0.660073	0.547554	0.821086	0.619939	0.608377	0.607363	0.828898	0.155451	0.607733	0.439972	0.668699	0.778688	0.821152	0.714545
TCGA-RC-A7SH-01A-11R-A38B-07	0.490317	0.661775	0.636518	0.519018	0.615557	0.682903	0.620576	0.697069	0.411941	0.80332	0.36791	0.641052	0.684711	0.311747	0.980018	0.7077	0.316453	0.820914	0.591042	0.578955	0.640531	0.765928	0.533169	0.520288	0.525325	0.651644	0.763858	0.833355	0.703389
TCGA-ED-A7XO-01A-11R-A352-07	0.529347	0.743728	0.676373	0.64374	0.667788	0.784429	0.687666	0.850818	0.654634	0.914658	0.570548	0.746615	0.748154	0.568	0.980053	0.788618	0.637053	0.840589	0.675826	0.691201	0.706242	0.952292	0.582832	0.636015	0.642844	0.757827	0.776597	0.808181	0.778215
TCGA-G3-A7M6-01A-11R-A33R-07	0.485118	0.65962	0.640874	0.639907	0.630637	0.683637	0.646549	0.75667	0.618852	0.884279	0.620503	0.698266	0.74271	0.475748	0.960515	0.716019	0.454919	0.82339	0.636422	0.608667	0.651504	0.882953	0.51687	0.563797	0.47673	0.726694	0.787771	0.754551	0.743114
TCGA-G3-A7M8-01A-11R-A33R-07	0.499347	0.766762	0.595573	0.577339	0.629915	0.632432	0.624351	0.774503	0.637135	0.889076	0.502343	0.62862	0.783456	0.56894	0.965996	0.801132	0.567741	0.813098	0.626921	0.65043	0.622183	0.937591	0.227185	0.558023	0.44935	0.702893	0.787206	0.782133	0.79366
TCGA-DD-AAW1-01A-11R-A41C-07	0.521312	0.731502	0.623289	0.551312	0.619379	0.659589	0.633014	0.776955	0.622081	0.873825	0.484171	0.698728	0.69507	0.567998	0.978535	0.736045	0.564803	0.852019	0.644786	0.585504	0.628481	0.84157	0.361812	0.599803	0.460788	0.684963	0.780174	0.862002	0.800344
TCGA-G3-A7M7-01A-12R-A352-07	0.437129	0.647384	0.682529	0.558066	0.627527	0.665331	0.649772	0.784209	0.675477	0.852724	0.563631	0.667754	0.788929	0.485615	0.973796	0.75266	0.398904	0.83123	0.588868	0.606734	0.659748	0.842499	0.209271	0.553253	0.496683	0.706488	0.77783	0.81338	0.776216
TCGA-ED-A7PZ-01A-11R-A33R-07	0.489749	0.634212	0.641214	0.501309	0.583861	0.5659	0.592603	0.685956	0.469577	0.838442	0.452501	0.595529	0.754953	0.464846	0.95389	0.645814	0.262731	0.785388	0.563199	0.520358	0.582935	0.807721	0.312027	0.455279	0.374984	0.621386	0.750126	0.811313	0.67843
TCGA-CC-A7IG-01A-11R-A33J-07	0.542863	0.709803	0.675285	0.531926	0.624395	0.579586	0.649542	0.736604	0.654121	0.887035	0.600784	0.636677	0.808086	0.387336	0.968564	0.720715	0.34388	0.817586	0.635545	0.612998	0.649873	0.87624	0.606265	0.600166	0.589423	0.684651	0.778151	0.774713	0.685303
TCGA-CC-5261-01A-01R-A131-07	0.572662	0.747023	0.719637	0.772327	0.676137	0.779442	0.704819	0.831438	0.73238	0.903281	0.751801	0.768648	0.773877	0.676634	0.985267	0.809059	0.499454	0.868538	0.710872	0.672955	0.731653	0.939361	0.766968	0.612635	0.572118	0.801881	0.820106	0.794432	0.800984
TCGA-WQ-A9G7-01A-11R-A37K-07	0.540762	0.602152	0.672533	0.568703	0.628954	0.670858	0.630231	0.690385	0.555752	0.863635	0.422929	0.660692	0.731046	0.409464	0.980651	0.721956	0.490666	0.797673	0.612061	0.588734	0.645249	0.840685	0.698619	0.518537	0.533853	0.663679	0.774649	0.706602	0.677031
TCGA-WX-AA47-01A-11R-A39D-07	0.486934	0.706228	0.653995	0.626552	0.571292	0.605642	0.568799	0.696145	0.363432	0.817596	0.505059	0.61516	0.722211	0.514249	0.976399	0.68903	0.353356	0.797949	0.624193	0.494072	0.588954	0.696093	0.422463	0.435251	0.310653	0.649519	0.760099	0.725702	0.733521
TCGA-ZP-A9CZ-01A-11R-A38B-07	0.739927	0.76804	0.696845	0.697039	0.664066	0.806944	0.70243	0.876239	0.750341	0.898924	0.697192	0.807289	0.786341	0.631049	0.983719	0.787095	0.644732	0.842981	0.703331	0.717714	0.736908	0.980938	0.692413	0.679395	0.645533	0.792734	0.811045	0.766746	0.753096
TCGA-DD-AA3A-01A-11R-A37K-07	0.721634	0.659684	0.644638	0.5218	0.621177	0.652487	0.619144	0.710269	0.590828	0.901773	0.823428	0.640487	0.723742	0.269921	0.990692	0.664443	0.552197	0.782728	0.583551	0.541007	0.604401	0.824667	0.483155	0.439051	0.508052	0.650504	0.771919	0.70838	0.655233
TCGA-DD-A3A4-01A-11R-A22L-07	0.442136	0.700032	0.585512	0.621649	0.576788	0.529201	0.552571	0.733912	0.44353	0.808163	0.362146	0.564779	0.684728	0.477678	0.963447	0.693107	0.579275	0.817163	0.530532	0.572923	0.482374	0.946701	0	0.495555	0.407714	0.637509	0.771191	0.811126	0.811186
TCGA-DD-A39Y-01A-11R-A213-07	0.528873	0.699415	0.710053	0.560811	0.618288	0.687933	0.656069	0.757288	0.642412	0.86134	0.510135	0.662747	0.780806	0.52814	0.976811	0.727614	0.465533	0.810997	0.635548	0.64421	0.668236	0.870389	0.576681	0.544428	0.622732	0.692775	0.777216	0.766621	0.760867
TCGA-2Y-A9H5-01A-11R-A38B-07	0.50099	0.680064	0.709984	0.672276	0.655285	0.743175	0.676232	0.777335	0.657165	0.881365	0.645902	0.713524	0.750609	0.584242	0.980895	0.760412	0.350789	0.840049	0.629531	0.647903	0.704959	0.89828	0.670227	0.605742	0.516209	0.748927	0.800061	0.794317	0.777994
TCGA-DD-A114-01A-11R-A131-07	0.757798	0.850708	0.727333	0.746923	0.705961	0.90467	0.756163	0.893618	0.773489	0.939459	0.763929	0.845432	0.841332	0.748756	0.999036	0.793611	0.590587	0.90597	0.792854	0.759657	0.767627	0.967489	0.795138	0.718209	0.694467	0.826671	0.843361	0.849404	0.802998
TCGA-DD-A4NI-01A-11R-A27V-07	0.522485	0.770851	0.680768	0.69867	0.653158	0.859164	0.712073	0.876379	0.615743	0.913635	0.607692	0.796637	0.762263	0.605674	0.981822	0.781792	0.61575	0.845816	0.686891	0.730595	0.74795	0.949852	0.677686	0.639463	0.644704	0.795389	0.805034	0.820489	0.79547
TCGA-BC-A110-01A-11R-A131-07	0.53443	0.838693	0.710878	0.678913	0.690516	0.822789	0.716951	0.87019	0.789621	0.912665	0.6211	0.752511	0.81185	0.717296	0.977431	0.838795	0.418155	0.876038	0.693509	0.727268	0.731686	0.972023	0.607229	0.636551	0.578347	0.786193	0.811117	0.795898	0.832495
TCGA-UB-A7MA-01A-11R-A33R-07	0.539968	0.654551	0.649872	0.578559	0.629702	0.729143	0.643698	0.758745	0.46522	0.87148	0.634084	0.685159	0.704237	0.297045	0.977176	0.76246	0.491278	0.811425	0.642135	0.590539	0.635951	0.8349	0.578109	0.526106	0.46824	0.684899	0.781119	0.783943	0.636986
TCGA-CC-A3MB-01A-11R-A213-07	0.520507	0.697566	0.681983	0.603275	0.626441	0.746586	0.66817	0.781555	0.600152	0.86296	0.569662	0.716191	0.761324	0.429749	0.980638	0.760136	0.551087	0.813743	0.629307	0.661626	0.667521	0.872678	0.547987	0.604254	0.506256	0.714759	0.785634	0.773669	0.759232
TCGA-KR-A7K2-01A-12R-A33R-07	0.678619	0.719391	0.726424	0.634138	0.637438	0.637635	0.674187	0.825209	0.689361	0.908931	0.523588	0.704152	0.698756	0.54433	0.978965	0.763901	0.550571	0.85326	0.662393	0.646302	0.70416	0.879024	0.388523	0.542745	0.551734	0.740307	0.769798	0.855043	0.727438
TCGA-DD-AACK-01A-11R-A41C-07	0.475783	0.694787	0.688504	0.595778	0.625295	0.691538	0.669698	0.755686	0.614645	0.855702	0.470635	0.6798	0.731584	0.123196	0.968687	0.761597	0.503386	0.85278	0.582852	0.644631	0.721244	0.85625	0.460627	0.610709	0.587843	0.71461	0.797645	0.787698	0.745961
TCGA-FV-A3I0-01A-11R-A22L-07	0.593125	0.759238	0.688367	0.53787	0.644728	0.694474	0.664691	0.773804	0.573705	0.903142	0.55868	0.675734	0.823447	0.336456	0.993936	0.743756	0.548929	0.84502	0.655929	0.670763	0.602694	0.86441	0.461737	0.549687	0.485952	0.691964	0.796368	0.831807	0.625675
TCGA-RC-A7SB-01A-21R-A352-07	0.506901	0.730776	0.653724	0.551431	0.623167	0.688991	0.636716	0.760714	0.622541	0.867566	0.577626	0.716632	0.740924	0.591248	0.969664	0.71259	0.44007	0.828055	0.637455	0.612906	0.622986	0.96546	0.480542	0.525435	0.465659	0.686022	0.770956	0.778809	0.737563
TCGA-GJ-A9DB-01A-11R-A37K-07	0.486446	0.700952	0.673203	0.586794	0.629521	0.673923	0.660669	0.740019	0.649719	0.881621	0.631269	0.683635	0.796863	0.574152	0.976879	0.751834	0.521225	0.859416	0.646823	0.629785	0.645858	0.9437	0.515285	0.56969	0.536154	0.707028	0.785931	0.783504	0.791392
TCGA-UB-A7ME-01A-11R-A33J-07	0.549019	0.751913	0.72811	0.739488	0.669466	0.859121	0.7221	0.877865	0.664261	0.907971	0.636326	0.810798	0.780971	0.422001	0.983358	0.785401	0.538963	0.849498	0.72156	0.712067	0.77026	0.935195	0.760047	0.672743	0.68333	0.806455	0.803617	0.838307	0.741104
TCGA-DD-AADU-01A-11R-A41C-07	0.531721	0.704271	0.677456	0.544077	0.614983	0.62261	0.655349	0.78397	0.564052	0.867045	0.338162	0.687132	0.746328	0.642011	0.964513	0.735801	0.626279	0.807644	0.639265	0.660225	0.670153	0.856401	0.451962	0.584834	0.500814	0.69547	0.783609	0.802564	0.742762
TCGA-2Y-A9HB-01A-11R-A39D-07	0.69675	0.806754	0.703845	0.68117	0.634723	0.862618	0.693099	0.886891	0.653233	0.921281	0.530859	0.795912	0.761798	0.467548	0.990195	0.772575	0.583779	0.87365	0.673523	0.726016	0.726756	0.921832	0.634456	0.633482	0.519091	0.783801	0.799894	0.848174	0.800944
TCGA-CC-A9FV-01A-11R-A37K-07	0.664537	0.833103	0.700042	0.655422	0.662766	0.854026	0.73307	0.937614	0.782879	0.938643	0.630458	0.751229	0.804897	0.920311	0.985254	0.770888	0.727959	0.832115	0.730873	0.764023	0.744764	0.994258	0.495779	0.685515	0.591166	0.822854	0.805513	0.786039	0.754976
TCGA-DD-A1EK-01A-11R-A213-07	0.550244	0.769569	0.692208	0.594032	0.658853	0.687739	0.700891	0.827891	0.750616	0.901714	0.366176	0.673469	0.837725	0.365374	0.97892	0.79126	0.567833	0.845232	0.657593	0.680605	0.689484	0.938497	0.411337	0.563587	0.591148	0.731057	0.79675	0.755137	0.714578
TCGA-DD-AAE1-01A-11R-A41C-07	0.542594	0.696117	0.714019	0.654829	0.62758	0.678284	0.660875	0.812169	0.651524	0.890384	0.614249	0.704907	0.674052	0.687528	0.966459	0.764915	0.396524	0.832353	0.688009	0.659524	0.701915	0.89433	0.5136	0.633178	0.557236	0.738701	0.795258	0.825715	0.765319
TCGA-BC-A10U-01A-11R-A131-07	0.516198	0.6767	0.632179	0.524666	0.602837	0.652897	0.630684	0.75483	0.610492	0.876228	0.303881	0.660781	0.767486	0.566378	0.984825	0.755151	0.532409	0.826195	0.555933	0.605044	0.602893	0.868295	0.457856	0.463141	0.536762	0.676761	0.769228	0.789125	0.766071
TCGA-DD-AACV-01A-11R-A41C-07	0.49028	0.693101	0.596923	0.539333	0.580174	0.629561	0.610578	0.698761	0.580734	0.83014	0.403769	0.603634	0.663043	0.385522	0.960017	0.69271	0.463848	0.772584	0.456386	0.579088	0.594436	0.939016	0.430427	0.452796	0.493588	0.643377	0.75128	0.760361	0.728322
TCGA-DD-AAVY-01A-11R-A41C-07	0.429151	0.698994	0.630637	0.561966	0.575339	0.696525	0.633538	0.78278	0.342798	0.867897	0.362017	0.686613	0.665505	0.278403	0.981767	0.748366	0.404646	0.795072	0.6067	0.629918	0.6321	0.800641	0.42357	0.553957	0.453365	0.665152	0.762167	0.786012	0.781319
TCGA-FV-A3R3-01A-11R-A22L-07	0.515887	0.763371	0.72574	0.65549	0.654818	0.785292	0.704147	0.863306	0.727849	0.873496	0.67644	0.698822	0.813314	0.642067	0.971634	0.764661	0.584613	0.854371	0.72196	0.679746	0.716065	0.96125	0.583286	0.574027	0.505964	0.7664	0.808924	0.801561	0.826726
TCGA-ED-A97K-01A-21R-A38B-07	0.523991	0.747826	0.732733	0.614112	0.671664	0.735771	0.690694	0.763918	0.643903	0.884687	0.600332	0.700292	0.837966	0.587485	0.98583	0.767185	0.532745	0.880218	0.66083	0.651468	0.692124	0.916608	0.504828	0.610298	0.637513	0.734373	0.815434	0.797391	0.795148
TCGA-BC-A10W-01A-11R-A131-07	0.562588	0.741918	0.709972	0.597364	0.646653	0.703066	0.688767	0.753163	0.639342	0.90112	0.64066	0.704425	0.784857	0.214756	0.985818	0.767391	0.521729	0.852629	0.657627	0.667521	0.698191	0.918508	0.493352	0.595462	0.589681	0.728579	0.81931	0.793	0.722933
TCGA-DD-A3A8-01A-11R-A22L-07	0.461638	0.692616	0.633001	0.591768	0.608071	0.64981	0.632022	0.811536	0.505269	0.835402	0.445888	0.720799	0.725402	0.717134	0.971241	0.745245	0.609742	0.808984	0.530782	0.607539	0.632632	0.784364	0.407938	0.53817	0.454564	0.685413	0.772921	0.759679	0.803306
TCGA-DD-AACT-01A-11R-A41C-07	0.500447	0.748765	0.733945	0.68911	0.659094	0.808606	0.679417	0.898978	0.695418	0.927809	0.587345	0.76971	0.790006	0.510079	0.988624	0.799558	0.659177	0.846449	0.663181	0.693936	0.725682	0.922976	0.652118	0.602196	0.506682	0.773494	0.791256	0.783049	0.785532
TCGA-5R-AA1C-01A-11R-A41C-07	0.421505	0.732908	0.612374	0.5197	0.605	0.788919	0.644291	0.832955	0.462348	0.917034	0.465333	0.729833	0.708137	0.702512	0.988619	0.757268	0.632198	0.818922	0.570762	0.659708	0.638105	0.861452	0.531969	0.603669	0.510277	0.717887	0.785035	0.795596	0.745768
TCGA-5R-AAAM-01A-12R-A41C-07	0.479256	0.791921	0.677083	0.682934	0.664493	0.790473	0.683798	0.861799	0.691001	0.888393	0.641313	0.742385	0.812129	0.529717	0.974673	0.7894	0.611139	0.851295	0.702626	0.692367	0.697503	0.963107	0.57541	0.621921	0.450415	0.778826	0.788054	0.769242	0.825417
TCGA-BW-A5NP-01A-11R-A27V-07	0.507825	0.631778	0.65982	0.591357	0.609177	0.709974	0.614876	0.743774	0.543772	0.822227	0.478825	0.679815	0.730152	0.419886	0.967766	0.746908	0.34056	0.812274	0.580031	0.592815	0.647294	0.833475	0.451679	0.549455	0.573417	0.678556	0.769388	0.762055	0.751712
TCGA-WX-AA44-01A-11R-A39D-07	0.581051	0.740456	0.7225	0.617259	0.655361	0.69238	0.684669	0.783522	0.690002	0.896757	0.560993	0.725473	0.75681	0.564161	0.983968	0.75571	0.520765	0.849546	0.656258	0.65271	0.689179	0.876412	0.544271	0.613001	0.551312	0.724019	0.789374	0.821336	0.742637
TCGA-DD-A1EH-01A-11R-A131-07	0.523452	0.696952	0.695778	0.629265	0.64537	0.73018	0.66268	0.77933	0.668842	0.871562	0.510126	0.735893	0.757156	0.580637	0.976363	0.737009	0.543115	0.83639	0.609628	0.637777	0.675167	0.869094	0.486174	0.601283	0.617178	0.72275	0.789844	0.757899	0.759484
TCGA-DD-A3A1-01A-11R-A213-07	0.490975	0.758081	0.704007	0.546971	0.640083	0.748529	0.693575	0.83746	0.726286	0.917035	0.537264	0.738977	0.779126	0.590905	0.972277	0.784973	0.61839	0.828455	0.63928	0.668341	0.699302	0.904562	0.542676	0.568753	0.624693	0.726146	0.781581	0.809857	0.684855
TCGA-KR-A7K0-01A-12R-A33R-07	0.523212	0.689693	0.69559	0.596217	0.635185	0.710406	0.669529	0.770101	0.531828	0.883877	0.540658	0.683258	0.760925	0.483542	0.9762	0.747882	0.559956	0.864873	0.63637	0.639063	0.680377	0.87611	0.42869	0.540824	0.472864	0.713285	0.789218	0.822009	0.793174
TCGA-FV-A3R2-01A-11R-A22L-07	0.555842	0.733924	0.609289	0.486499	0.618165	0.733655	0.62456	0.784756	0.626964	0.877602	0.633025	0.713344	0.738038	0.182607	0.975584	0.772944	0.363549	0.827156	0.653481	0.630494	0.647863	0.903591	0.597952	0.602577	0.466107	0.708861	0.78654	0.845583	0.733276
TCGA-DD-AACN-01A-11R-A41C-07	0.531486	0.761849	0.694178	0.671381	0.662042	0.78581	0.68694	0.81299	0.637559	0.891542	0.628961	0.753964	0.73994	0.44558	0.981827	0.780293	0.554568	0.839474	0.666149	0.67802	0.706338	0.906656	0.646009	0.609403	0.551094	0.755851	0.798603	0.799079	0.779302
TCGA-DD-AAE4-01A-11R-A41C-07	0.538615	0.828834	0.709508	0.69709	0.653802	0.884292	0.726985	0.931204	0.766956	0.94352	0.610496	0.830329	0.770111	0.663854	0.981938	0.760575	0.608139	0.853306	0.708322	0.759074	0.746402	0.951148	0.589738	0.726769	0.644553	0.810008	0.797562	0.79612	0.706576
TCGA-DD-AAEG-01A-11R-A39D-07	0.666891	0.709671	0.698132	0.565192	0.626899	0.642276	0.626656	0.73529	0.584597	0.888384	0.383524	0.678672	0.715136	0.5546	0.971487	0.707337	0.580557	0.838533	0.611369	0.566356	0.646341	0.797251	0.557077	0.514924	0.548962	0.663461	0.76587	0.822569	0.77772
TCGA-DD-A1EJ-01A-11R-A155-07	0.498364	0.70547	0.681146	0.553308	0.606912	0.715565	0.638783	0.746173	0.62863	0.865462	0.435271	0.673156	0.799899	0.35159	0.934942	0.752453	0.463368	0.820576	0.612842	0.631276	0.641162	0.921573	0.494129	0.527492	0.512256	0.706874	0.783547	0.768653	0.719551
TCGA-DD-A4NR-01A-11R-A311-07	0.730562	0.840856	0.768363	0.663648	0.686453	0.935432	0.768177	0.954425	0.752573	0.936956	0.554422	0.848673	0.856562	0.440056	0.994021	0.811984	0.703841	0.889825	0.732563	0.803366	0.805669	0.971353	0.754927	0.730203	0.658434	0.841751	0.825102	0.845602	0.773478
TCGA-FV-A2QQ-01A-11R-A22L-07	0.499031	0.737922	0.717568	0.669274	0.655727	0.821235	0.700678	0.864552	0.733266	0.862025	0.54491	0.758717	0.781331	0.531611	0.968525	0.764369	0.564088	0.842275	0.719802	0.688226	0.736951	0.941023	0.546515	0.605805	0.552226	0.768505	0.801862	0.79127	0.79788
TCGA-G3-AAV7-01A-11R-A38B-07	0.589689	0.765736	0.679624	0.611788	0.659491	0.671592	0.686113	0.71781	0.636597	0.901299	0.664478	0.706727	0.845483	0.495298	0.99004	0.758228	0.456834	0.867097	0.644973	0.673713	0.675139	0.915248	0.623473	0.613503	0.555656	0.723114	0.810647	0.793826	0.713553
TCGA-CC-A9FW-01A-11R-A37K-07	0.656915	0.672172	0.660498	0.655097	0.648241	0.779161	0.659111	0.801659	0.71314	0.845698	0.590902	0.75611	0.770378	0.777135	0.970842	0.754593	0.493802	0.828543	0.624803	0.681823	0.699127	0.891567	0.620993	0.648277	0.617486	0.739655	0.796822	0.753761	0.736761
TCGA-RC-A6M4-01A-11R-A32O-07	0.497406	0.6753	0.557838	0.537746	0.573558	0.575161	0.571	0.664504	0.613149	0.840777	0.382536	0.572924	0.713387	0.448693	0.976604	0.696242	0.384751	0.822797	0.587042	0.57074	0.590021	0.801483	0.175809	0.48754	0.360233	0.639113	0.765968	0.813646	0.762394
TCGA-G3-A3CG-01A-11R-A213-07	0.517395	0.761665	0.688412	0.637814	0.648637	0.763856	0.668662	0.804224	0.657841	0.884615	0.548613	0.741951	0.697036	0.585547	0.990472	0.798772	0.574788	0.872289	0.635733	0.642365	0.70237	0.85694	0.462357	0.623863	0.514375	0.74165	0.799472	0.836192	0.780683
TCGA-DD-A11C-01A-11R-A131-07	0.513734	0.753705	0.654828	0.630226	0.633065	0.688818	0.667934	0.850548	0.706444	0.915784	0.477276	0.744594	0.746153	0.745333	0.975429	0.777265	0.597422	0.827286	0.647256	0.66044	0.679654	0.961596	0.51665	0.621345	0.525628	0.744666	0.797223	0.770859	0.794813
TCGA-DD-AAD2-01A-11R-A41C-07	0.723384	0.796407	0.725544	0.643872	0.676533	0.766079	0.709017	0.853829	0.719606	0.899978	0.52214	0.74112	0.835248	0.564203	0.982446	0.781758	0.576047	0.870889	0.631457	0.698096	0.745456	0.936252	0.595184	0.65143	0.57271	0.775245	0.806424	0.811195	0.790913
TCGA-NI-A8LF-01A-11R-A36F-07	0.448804	0.708741	0.646494	0.580538	0.624907	0.692704	0.64963	0.817401	0.597261	0.856113	0.503267	0.684777	0.723124	0.590417	0.969864	0.738342	0.420434	0.815539	0.631617	0.593349	0.662811	0.892085	0.425986	0.566504	0.406845	0.710756	0.774114	0.812803	0.820924
TCGA-DD-AADN-01A-11R-A41C-07	0.492137	0.811312	0.698108	0.734143	0.641046	0.922221	0.741234	0.965407	0.66658	0.922732	0.586514	0.864896	0.796676	0.638317	0.9904	0.794199	0.624208	0.81393	0.726585	0.811945	0.773658	0.934655	0.609233	0.72023	0.579448	0.825819	0.799069	0.77663	0.469526
TCGA-EP-A12J-01A-11R-A131-07	0.587683	0.75934	0.657874	0.629838	0.611772	0.721912	0.636239	0.820308	0.622571	0.876846	0.402636	0.699298	0.725804	0.342885	0.98488	0.725736	0.58645	0.858503	0.569641	0.615663	0.631939	0.844182	0.39228	0.572239	0.520336	0.712442	0.763729	0.879089	0.814324
TCGA-DD-A73G-01A-22R-A32O-07	0.498334	0.735651	0.693999	0.59753	0.6132	0.673167	0.675903	0.812098	0.716194	0.880312	0.502046	0.623754	0.795628	0.83011	0.957126	0.75238	0.47233	0.809242	0.682688	0.671943	0.696425	0.975865	0.263697	0.559462	0.487074	0.71477	0.769625	0.806536	0.69299
TCGA-5C-AAPD-01A-21R-A39D-07	0.778767	0.827045	0.746768	0.70478	0.68019	0.865748	0.752635	0.898148	0.750769	0.939825	0.63836	0.832522	0.827997	0.523984	0.989745	0.776053	0.395318	0.869934	0.735743	0.753062	0.803679	0.953414	0.734493	0.703452	0.67036	0.810584	0.814455	0.797581	0.691601
TCGA-DD-AAED-01A-12R-A41C-07	0.52483	0.700805	0.691214	0.610986	0.60638	0.636512	0.671632	0.741347	0.618011	0.806863	0.428568	0.712929	0.761742	0.199539	0.95646	0.736155	0.621946	0.804564	0.558986	0.648439	0.670238	0.880514	0.509147	0.58619	0.481874	0.715128	0.775118	0.830241	0.706475
TCGA-DD-AADJ-01A-11R-A41C-07	0.533547	0.723327	0.678369	0.647035	0.623955	0.707426	0.673205	0.818712	0.562941	0.902842	0.649528	0.748007	0.693488	0.57827	0.957688	0.793755	0.396824	0.816333	0.741502	0.654475	0.698947	0.930467	0.522388	0.577676	0.497217	0.743446	0.786962	0.752483	0.716317
TCGA-DD-AAVZ-01A-11R-A41C-07	0.521352	0.688274	0.703863	0.652386	0.628837	0.6815	0.649571	0.785519	0.647878	0.886758	0.57249	0.689256	0.716291	0.306144	0.9696	0.784752	0.553925	0.846905	0.669844	0.615892	0.679361	0.887767	0.432425	0.540416	0.497231	0.729654	0.780352	0.830594	0.793585
TCGA-XR-A8TF-01A-11R-A36F-07	0.463155	0.720201	0.633643	0.588125	0.592485	0.778945	0.632502	0.800493	0.45793	0.864088	0.487904	0.705064	0.693795	0.314615	0.969886	0.749632	0.541322	0.799529	0.609079	0.67065	0.648261	0.959135	0.556957	0.591112	0.545939	0.72078	0.783827	0.737053	0.751555
TCGA-DD-AACF-01A-11R-A41C-07	0.547145	0.782574	0.721242	0.613605	0.626198	0.732641	0.682815	0.843046	0.674805	0.913812	0.618397	0.748643	0.791624	0.531295	0.986798	0.768448	0.662176	0.828379	0.713232	0.687228	0.693636	0.907217	0.614792	0.631357	0.590305	0.746063	0.791718	0.803004	0.751472
TCGA-FV-A495-01A-11R-A266-07	0.518458	0.76615	0.682339	0.681267	0.657451	0.782464	0.700545	0.886594	0.737465	0.909542	0.656432	0.782817	0.786136	0.662109	0.976572	0.777967	0.54831	0.867745	0.76644	0.697643	0.751273	0.945556	0.694689	0.647205	0.571413	0.781433	0.790664	0.829901	0.767851
TCGA-DD-A3A3-01A-11R-A22L-07	0.525695	0.686432	0.670619	0.597342	0.610279	0.69469	0.654751	0.798243	0.611903	0.88493	0.569095	0.611646	0.743797	0.555683	0.973154	0.753394	0.623497	0.828391	0.63454	0.639512	0.681937	0.854415	0.230413	0.51532	0.571933	0.70189	0.771506	0.767579	0.707711
TCGA-MI-A75C-01A-11R-A32O-07	0.54818	0.718854	0.704353	0.583972	0.624167	0.754703	0.680011	0.868829	0.685907	0.908361	0.30074	0.710403	0.757827	0.324615	0.977139	0.785719	0.569584	0.863211	0.585475	0.674501	0.711055	0.861754	0.466477	0.631731	0.706628	0.738128	0.785009	0.806806	0.707695
TCGA-DD-AAVX-01A-11R-A41C-07	0.566958	0.802277	0.696579	0.654272	0.643357	0.768152	0.680569	0.869171	0.69051	0.933514	0.589146	0.750569	0.709748	0.384612	0.994782	0.814338	0.660755	0.877239	0.654469	0.697449	0.71215	0.936814	0.616815	0.591484	0.509216	0.768955	0.796478	0.915219	0.80018
TCGA-DD-AAE7-01A-11R-A41C-07	0.487979	0.742488	0.691006	0.694458	0.647004	0.829309	0.704228	0.879708	0.69417	0.919613	0.571266	0.772028	0.756471	0.475298	0.969137	0.791246	0.641656	0.830003	0.668007	0.720968	0.717557	0.951407	0.544561	0.595137	0.573048	0.775661	0.787375	0.738247	0.793137
TCGA-ZS-A9CE-01A-11R-A37K-07	0.388532	0.774176	0.558676	0.549899	0.590339	0.541808	0.575906	0.662305	0.539413	0.812594	0.428566	0.60439	0.649522	0.301821	0.978082	0.707956	0.524807	0.814271	0.492656	0.553455	0.54997	0.782982	0.450961	0.477046	0.459431	0.613118	0.737969	0.797271	0.7629
TCGA-CC-5264-01A-01R-A131-07	0.550986	0.680396	0.713105	0.576132	0.641307	0.733698	0.666092	0.760132	0.587304	0.878586	0.644815	0.722712	0.771727	0.55473	0.986706	0.748824	0.497834	0.831971	0.629699	0.648864	0.701801	0.867281	0.600211	0.578129	0.636641	0.711305	0.796952	0.764533	0.738317
TCGA-HP-A5N0-01A-11R-A28V-07	0.509393	0.734497	0.670528	0.662521	0.645005	0.645881	0.652105	0.875248	0.647208	0.909172	0.602186	0.789974	0.742922	0.660269	0.974351	0.772854	0.633278	0.826166	0.678491	0.637366	0.661773	0.873001	0.683294	0.575824	0.4562	0.74029	0.787589	0.771565	0.827544
TCGA-G3-A5SJ-01A-11R-A27V-07	0.544552	0.787245	0.732878	0.702808	0.668312	0.842326	0.727338	0.849695	0.744723	0.920353	0.751919	0.80217	0.813768	0.462939	0.988974	0.785864	0.514422	0.864131	0.647761	0.719006	0.748741	0.924466	0.702945	0.691334	0.579461	0.793738	0.810705	0.749622	0.744512
TCGA-DD-A3A2-01A-11R-A213-07	0.456538	0.732302	0.604244	0.648377	0.613003	0.705419	0.620674	0.832716	0.630924	0.815036	0.509808	0.732491	0.639839	0.577379	0.963497	0.774563	0.686446	0.810788	0.610153	0.660723	0.640044	0.969583	0.694097	0.525922	0.475449	0.727602	0.759667	0.811569	0.827623
TCGA-2Y-A9H6-01A-11R-A39D-07	0.54036	0.726128	0.730665	0.696105	0.657267	0.742528	0.704874	0.830554	0.734609	0.90417	0.687712	0.737187	0.786762	0.686641	0.970372	0.787815	0.591072	0.839284	0.703657	0.68207	0.746047	0.968892	0.62924	0.610487	0.645319	0.785604	0.799785	0.759521	0.797637
TCGA-DD-AAEE-01A-11R-A41C-07	0.492778	0.718735	0.684929	0.578981	0.604243	0.673254	0.639126	0.772705	0.581082	0.886319	0.556111	0.647001	0.691817	0.164451	0.972363	0.759537	0.555806	0.82464	0.592369	0.609782	0.658204	0.905188	0.200549	0.56698	0.464454	0.68448	0.780475	0.772683	0.773216
TCGA-UB-AA0U-01A-11R-A38B-07	0.717455	0.760071	0.723899	0.632176	0.670427	0.764223	0.687957	0.803325	0.740905	0.879844	0.684808	0.732175	0.776049	0.590749	0.985277	0.759867	0.584217	0.864784	0.691373	0.668922	0.697809	0.941843	0.590393	0.617949	0.629373	0.759423	0.805336	0.80435	0.764046
TCGA-CC-A3M9-01A-11R-A213-07	0.686	0.917495	0.764386	0.689962	0.694462	0.975066	0.787963	0.972968	0.747886	0.956848	0.62477	0.869517	0.861133	0.465901	0.996152	0.769153	0.675299	0.884613	0.779895	0.837088	0.78839	0.989422	0.797237	0.738828	0.739194	0.856858	0.847138	0.800369	0.666888
TCGA-CC-A8HT-01A-11R-A36F-07	0.554006	0.731308	0.697157	0.598458	0.646573	0.700821	0.680896	0.807847	0.679636	0.892856	0.680717	0.738518	0.779907	0.675879	0.981784	0.754215	0.614277	0.838347	0.656196	0.68662	0.699828	0.884356	0.538634	0.616351	0.615676	0.725434	0.7953	0.80875	0.655585
TCGA-WQ-AB4B-01A-11R-A41C-07	0.680583	0.731886	0.690136	0.567209	0.646926	0.674549	0.682468	0.80572	0.670117	0.889118	0.556902	0.668518	0.79914	0.6375	0.974837	0.747124	0.637088	0.853737	0.690283	0.676114	0.71126	0.885975	0.226289	0.522682	0.599216	0.729873	0.777267	0.798606	0.737543
TCGA-DD-AADY-01A-11R-A41C-07	0.549395	0.725397	0.712915	0.614262	0.612204	0.661683	0.637554	0.772876	0.59302	0.859697	0.4745	0.637313	0.721906	0.396023	0.96906	0.745819	0.536589	0.804811	0.581045	0.624871	0.695994	0.83354	0.218752	0.573687	0.582609	0.701393	0.7924	0.766715	0.760456
TCGA-2Y-A9GZ-01A-11R-A39D-07	0.437237	0.670544	0.612651	0.617542	0.602809	0.604369	0.615087	0.766288	0.616306	0.823231	0.453938	0.671089	0.700481	0.519977	0.957658	0.73102	0.495389	0.821414	0.62234	0.587421	0.603999	0.889084	0.563073	0.516251	0.455336	0.674052	0.76472	0.761953	0.74994
TCGA-DD-A11D-01A-11R-A131-07	0.476867	0.744516	0.680888	0.622566	0.619354	0.662676	0.651099	0.795623	0.659504	0.867959	0.461332	0.635428	0.72985	0.499129	0.97403	0.75349	0.594971	0.842954	0.572897	0.61913	0.674452	0.871188	0.207577	0.507406	0.421599	0.710063	0.781727	0.851148	0.786835
TCGA-KR-A7K7-01A-11R-A33J-07	0.513237	0.744047	0.710234	0.668911	0.647483	0.881528	0.711745	0.919704	0.707938	0.929539	0.44544	0.814677	0.762622	0.533787	0.985014	0.767712	0.504642	0.840985	0.669433	0.754688	0.772198	0.897697	0.699638	0.678022	0.577786	0.787145	0.79071	0.772441	0.72497
TCGA-BC-4072-01B-11R-A155-07	0.690736	0.788816	0.731993	0.668739	0.676966	0.867281	0.738206	0.926638	0.67073	0.945774	0.706428	0.820818	0.793749	0.486253	0.994646	0.79153	0.554611	0.855636	0.715304	0.740729	0.768004	0.946139	0.681568	0.691859	0.636462	0.793549	0.833519	0.8294	0.736383
TCGA-K7-A5RF-01A-11R-A28V-07	0.61225	0.817666	0.713576	0.719716	0.694175	0.827625	0.731927	0.884905	0.701469	0.91004	0.497958	0.7758	0.795518	0.645143	0.985642	0.836359	0.653345	0.896953	0.744436	0.725513	0.724182	0.966906	0.704143	0.671827	0.588963	0.802917	0.812639	0.878698	0.839694
TCGA-DD-AAVU-01A-11R-A41C-07	0.493301	0.694047	0.574107	0.562261	0.597504	0.629626	0.560281	0.772391	0.701344	0.879556	0.614337	0.634616	0.779018	0.351465	0.966726	0.753947	0.54044	0.794802	0.599297	0.574198	0.594138	0.889408	0.384659	0.515252	0.447506	0.680267	0.749207	0.76942	0.697207
TCGA-DD-A73B-01A-12R-A32O-07	0.46083	0.697066	0.604508	0.562366	0.588618	0.646399	0.598486	0.780584	0.620976	0.832451	0.388441	0.681445	0.700491	0.341531	0.983159	0.756925	0.663263	0.789727	0.595206	0.594179	0.591142	0.966604	0.411086	0.486852	0.489885	0.659853	0.751653	0.740452	0.740781
TCGA-PD-A5DF-01A-11R-A27V-07	0.538509	0.759969	0.724529	0.583053	0.660187	0.697906	0.704367	0.764914	0.710338	0.903291	0.565643	0.712239	0.851323	0.491912	0.978577	0.78065	0.456301	0.866548	0.650219	0.681494	0.725897	0.928524	0.601561	0.567012	0.586168	0.738315	0.805772	0.810255	0.734039
TCGA-BC-A8YO-01A-11R-A37K-07	0.525031	0.802059	0.696188	0.640886	0.641922	0.91773	0.725021	0.919454	0.576972	0.929466	0.675415	0.838009	0.767077	0.356674	0.996251	0.768255	0.656874	0.84663	0.72608	0.759199	0.737779	0.945297	0.733925	0.660698	0.58564	0.790566	0.814194	0.788483	0.739585
TCGA-EP-A2KA-01A-11R-A180-07	0.53983	0.797157	0.734792	0.685211	0.666313	0.88522	0.736226	0.9087	0.75594	0.957541	0.761227	0.823565	0.785745	0.341675	0.992075	0.8046	0.623657	0.861177	0.675365	0.749031	0.766375	0.931978	0.622283	0.692248	0.681207	0.798286	0.813452	0.788235	0.661339
TCGA-DD-AACQ-01A-11R-A41C-07	0.502393	0.673609	0.624991	0.576699	0.596477	0.643355	0.606337	0.730987	0.577299	0.804519	0.306709	0.694805	0.69678	0.180225	0.971719	0.723709	0.535753	0.773525	0.554706	0.593455	0.595177	0.785918	0.506093	0.562094	0.410785	0.639436	0.757079	0.748688	0.712456
TCGA-DD-AADI-01A-11R-A41C-07	0.551948	0.766743	0.743971	0.721828	0.671242	0.844938	0.720261	0.906278	0.791923	0.933307	0.611237	0.819471	0.746623	0.671346	0.978459	0.798984	0.654893	0.858151	0.742667	0.718321	0.771272	0.938778	0.53438	0.677358	0.642562	0.813871	0.805274	0.797522	0.731026
TCGA-CC-A5UD-01A-11R-A28V-07	0.544635	0.688024	0.679996	0.611613	0.626659	0.710362	0.660955	0.801316	0.631551	0.878873	0.442486	0.694077	0.738731	0.42661	0.982515	0.714879	0.530856	0.836518	0.550092	0.629405	0.652215	0.849126	0.493638	0.554364	0.630326	0.689587	0.783307	0.740766	0.729732
TCGA-ZS-A9CD-01A-11R-A37K-07	0.483342	0.702866	0.677939	0.630067	0.649612	0.723941	0.679703	0.775924	0.710482	0.909446	0.492959	0.733549	0.779832	0.640229	0.98261	0.805289	0.544544	0.857053	0.641941	0.643968	0.69824	0.888911	0.596297	0.564555	0.548754	0.73836	0.792788	0.770897	0.774723
TCGA-DD-A1ED-01A-11R-A155-07	0.548861	0.758632	0.72564	0.676461	0.670752	0.832633	0.707214	0.862553	0.741218	0.918456	0.640623	0.719574	0.779901	0.898995	0.968634	0.827046	0.615321	0.856368	0.695463	0.703425	0.715358	0.935	0.453856	0.627157	0.630571	0.779989	0.803382	0.808998	0.796978
TCGA-DD-AAEK-01A-11R-A41C-07	0.743182	0.77483	0.727789	0.764564	0.66818	0.876736	0.727918	0.883336	0.677163	0.915464	0.651558	0.823007	0.817368	0.572028	0.989774	0.794533	0.639589	0.864494	0.738776	0.744508	0.773231	0.953976	0.76722	0.698607	0.60783	0.824067	0.825763	0.799202	0.81445
TCGA-BC-A10T-01A-11R-A131-07	0.513199	0.738851	0.690428	0.584622	0.637646	0.751896	0.67215	0.816704	0.691508	0.88247	0.497571	0.68005	0.751452	0.789258	0.961638	0.745528	0.609566	0.831884	0.615977	0.636769	0.667112	0.986788	0.332444	0.601149	0.534754	0.719106	0.782693	0.785005	0.773868
TCGA-DD-AAC8-01A-11R-A41C-07	0.481676	0.711866	0.696547	0.604012	0.622133	0.668958	0.672053	0.796489	0.659456	0.896139	0.525083	0.663493	0.769359	0.337175	0.978568	0.767343	0.422572	0.810036	0.588744	0.648093	0.688224	0.891135	0.216215	0.597439	0.466548	0.718814	0.783346	0.766999	0.719513
TCGA-XR-A8TE-01A-11R-A36F-07	0.649725	0.718242	0.681106	0.604161	0.629352	0.678586	0.632832	0.755507	0.660794	0.871934	0.43051	0.701795	0.708886	0.645687	0.975383	0.756764	0.535104	0.818879	0.563769	0.617799	0.678906	0.903029	0.454297	0.61318	0.470625	0.720029	0.796427	0.762382	0.804435
TCGA-K7-A6G5-01A-11R-A311-07	0.520454	0.770462	0.709399	0.660163	0.658991	0.780823	0.694383	0.856263	0.718812	0.87507	0.582359	0.784181	0.77002	0.563504	0.989147	0.790745	0.570589	0.884366	0.709544	0.697117	0.714016	0.91732	0.550012	0.655691	0.509253	0.765809	0.799111	0.857334	0.784668
TCGA-WX-AA46-01A-11R-A39D-07	0.645141	0.765332	0.626415	0.635491	0.641999	0.717227	0.629878	0.810177	0.618858	0.882559	0.472036	0.688284	0.730701	0.536949	0.948875	0.820963	0.631107	0.823191	0.587366	0.67504	0.621371	0.961466	0.514827	0.560891	0.474546	0.728395	0.76825	0.786795	0.901742
TCGA-DD-AADD-01A-11R-A41C-07	0.473124	0.708714	0.679212	0.592749	0.601759	0.793949	0.652153	0.809409	0.648442	0.881921	0.489116	0.740994	0.709906	0.684406	0.982103	0.734842	0.611977	0.805096	0.640896	0.667664	0.667958	0.888328	0.517249	0.601943	0.548924	0.719617	0.780129	0.800835	0.753208
TCGA-DD-A1EF-01A-11R-A131-07	0.554135	0.720292	0.689386	0.747847	0.654224	0.802605	0.705037	0.827388	0.671191	0.893234	0.639694	0.772545	0.790559	0.599707	0.964564	0.773147	0.577811	0.829634	0.658675	0.708983	0.743079	0.91324	0.728155	0.653938	0.626913	0.792023	0.81009	0.73522	0.787852
TCGA-DD-AACP-01A-11R-A41C-07	0.512472	0.655492	0.642787	0.636119	0.624353	0.734583	0.659535	0.794987	0.603604	0.847394	0.540957	0.731082	0.725341	0.616654	0.968015	0.723486	0.553191	0.800323	0.555134	0.666881	0.690611	0.869051	0.50227	0.597697	0.623806	0.702488	0.791557	0.696885	0.692029
TCGA-RC-A6M3-01A-11R-A32O-07	0.660312	0.825068	0.702316	0.490332	0.629824	0.758114	0.656996	0.809937	0.642637	0.860068	0.508025	0.762928	0.720417	0.366727	0.981231	0.687964	0.492891	0.836852	0.619477	0.679898	0.678672	0.822401	0.53423	0.631283	0.580792	0.704007	0.792988	0.748799	0.669633
TCGA-G3-A3CJ-01A-11R-A213-07	0.512935	0.720121	0.674567	0.647578	0.61054	0.681371	0.664996	0.824783	0.510895	0.882632	0.469433	0.695709	0.765775	0.419555	0.96098	0.754832	0.615151	0.821117	0.671409	0.638392	0.654139	0.876844	0.481504	0.515511	0.556564	0.705185	0.770255	0.812833	0.766766
TCGA-DD-AAVR-01A-11R-A41C-07	0.726896	0.785128	0.736623	0.746011	0.683594	0.829676	0.73511	0.895268	0.769391	0.946798	0.727991	0.778885	0.798852	0.684571	0.986976	0.821257	0.662453	0.860492	0.75259	0.729977	0.769075	0.957214	0.645355	0.670338	0.68506	0.81745	0.81502	0.801453	0.789544

[truncated: 7 more sheets: Appendix 10, Appendix 11, Appendix 12, Appendix 13, Appendix 14, Appendix 15, Appendix 16]
